# Supplementary material for: Bis­(benzimidazole-κN 3)bis(2-benzoyl­benzoato-κO)copper(II)
Source: Acta Crystallogr Sect E Struct Rep Online. 2009 May 14;65(Pt 6):m638–9. doi: 10.1107/S1600536809017139 (PMC2969713; doi:10.1107/S1600536809017139)
Supplement: Supplementary file 1 [file e-65-0m638-sup1.cif]

##############################################################################
###                                                                        ###
###        Electronic paper (Acta Crystallographica Section E)             ###
###                                                                        ###
##############################################################################
#                                                                            #
# This CIF contains the data in a paper accepted for publication in Acta     #
# Crystallographica Section E. It conforms to the requirements of Notes      #
# for Authors for Section E, and has been peer reviewed under the auspices   #
# of the IUCr Commission on Journals.                                        #
#                                                                            #
# Full details of the Crystallographic Information File format               #
# are given in the paper "The Crystallographic Information File (CIF):       #
# a New Standard Archive File for Crystallography" by S. R. Hall, F. H.      #
# Allen and I. D. Brown [Acta Cryst. (1991), A47, 655-685].                  #
#                                                                            #
# The current version of the core CIF dictionary is obtainable from          #
# ftp://ftp.iucr.org/pub/cif_core.dic. The current version number is 2.4.    #
#                                                                            #
# Software is freely available for graphical display of the structure(s) in  #
# this CIF.  For information consult the CIF home page http://www.iucr.org/  #
# cif/home.html                                                              #
#                                                                            #
# This file may be used for bona fide research purposes within the           #
# scientific community so long as proper attribution is given to the journal # 
# article from which it was obtained.                                        #
#                                                                            #
##############################################################################
                                             
data_global
_journal_date_recd_electronic     2009-05-04
_journal_date_accepted     2009-05-06
_journal_name_full     'Acta Crystallographica, Section E'
_journal_year     2009
_journal_volume     65
_journal_issue      6
_journal_page_first     m638
_journal_page_last     m639
_journal_paper_category     QM
_journal_coeditor_code     CI2798
_publ_contact_author_name     'M. Hakki Yildirim'
_publ_contact_author_address
;
Department of Physics
Faculty of Arts and Sciences
Ondokuz Mayis University
Kurupelit
TR-55139
Samsun
Turkey
;
_publ_contact_author_email     yhakki@omu.edu.tr
_publ_section_title
;\
Bis(1<i>H</i>-benzimidazole-\k<i>N</i>^3^)bis(2-benzoylbenzoato-\
\k<i>O</i>)copper(II)
;
loop_
    _publ_author_name
    _publ_author_address
    'M. Hakk\?i Y\?ild\?ir\?im'
;
Department of Physics
Faculty of Arts and Sciences
Ondokuz May\?is University
Kurupelit
TR-55139
Samsun
Turkey
;
    'Zerrin Heren'
;
Department of Chemistry
Faculty of Arts and Sciences
Ondokuz May\?is University
Kurupelit
TR-55139
Samsun
Turkey
;
    'H\"umeyra Pa\,sao\(glu'
;
Department of Physics
Faculty of Arts and Sciences
Ondokuz May\?is University
Kurupelit
TR-55139
Samsun
Turkey
;
    'Derya H\?ira'
;
Department of Chemistry
Faculty of Arts and Sciences
Ondokuz May\?is University
Kurupelit
TR-55139
Samsun
Turkey
;
    'Orhan B\"uy\"ukg\"ung\"or'
;
Department of Physics
Faculty of Arts and Sciences
Ondokuz May\?is University
Kurupelit
TR-55139
Samsun
Turkey
;
data_I
_chemical_name_systematic
;
Bis(1<i>H</i>-benzimidazole-\k<i>N</i>^3^)bis(2-benzoylbenzoato-
\k<i>O</i>)copper(II)
;
_chemical_name_common     ?
_chemical_formula_moiety     'C42 H30 Cu N4 O6'
_chemical_formula_sum     'C42 H30 Cu N4 O6'
_chemical_formula_iupac     '[Cu (C14 H9 O3)2 (C7 H6 N2)2]'
_chemical_formula_weight     750.24
_chemical_melting_point     ?
_symmetry_cell_setting     monoclinic
_symmetry_space_group_name_H-M     'P 21/c'
_symmetry_space_group_name_Hall     '-P 2ybc'
loop_
    _symmetry_equiv_pos_as_xyz
    'x, y, z'
    '-x, y+1/2, -z+1/2'
    '-x, -y, -z'
    'x, -y-1/2, z-1/2'
_cell_length_a     10.8692(6)
_cell_length_b     7.4521(3)
_cell_length_c     23.0874(15)
_cell_angle_alpha     90.00
_cell_angle_beta     95.111(5)
_cell_angle_gamma     90.00
_cell_volume     1862.61(18)
_cell_formula_units_Z     2
_cell_measurement_reflns_used     13271
_cell_measurement_theta_min     1.77
_cell_measurement_theta_max     27.24
_cell_measurement_temperature     296(2)
_exptl_crystal_description     block
_exptl_crystal_colour     violet
_exptl_crystal_size_max     0.405
_exptl_crystal_size_mid     0.393
_exptl_crystal_size_min     0.230
_exptl_crystal_density_diffrn     1.338
_exptl_crystal_density_meas     ?
_exptl_crystal_density_method     'not measured'
_exptl_crystal_F_000     774
_exptl_absorpt_coefficient_mu     0.639
_exptl_absorpt_correction_type     integration
_exptl_absorpt_process_details     '(X-RED32; Stoe & Cie, 2002)'
_exptl_absorpt_correction_T_min     0.5500
_exptl_absorpt_correction_T_max     0.7921
_exptl_special_details
;
;
_diffrn_ambient_temperature     296(2)
_diffrn_radiation_type     MoK\a
_diffrn_radiation_wavelength     0.71073
_diffrn_radiation_source     'fine-focus sealed tube'
_diffrn_radiation_monochromator     graphite
_diffrn_measurement_device_type     'Stoe IPDS II'
_diffrn_measurement_method     \w
_diffrn_detector_area_resol_mean     6.67
_diffrn_reflns_number     10706
_diffrn_reflns_av_R_equivalents     0.0273
_diffrn_reflns_av_sigmaI/netI     0.0248
_diffrn_reflns_theta_min     1.77
_diffrn_reflns_theta_max     26.50
_diffrn_reflns_theta_full     26.50
_diffrn_measured_fraction_theta_max     0.997
_diffrn_measured_fraction_theta_full     0.997
_diffrn_reflns_limit_h_min     -13
_diffrn_reflns_limit_h_max     13
_diffrn_reflns_limit_k_min     -9
_diffrn_reflns_limit_k_max     9
_diffrn_reflns_limit_l_min     -28
_diffrn_reflns_limit_l_max     28
_diffrn_standards_number     0
_diffrn_standards_interval_count     ?
_diffrn_standards_interval_time     ?
_diffrn_standards_decay_%     <2
_refine_special_details
;
Refinement of <i>F</i>^2^ against ALL reflections. The weighted <i>R</i>-factor
<i>wR</i> and goodness of fit <i>S</i> are based on <i>F</i>^2^, conventional
<i>R</i>-factors <i>R</i> are based on <i>F</i>, with <i>F</i> set to zero for
negative <i>F</i>^2^. The threshold expression of <i>F</i>^2^ >
\s(<i>F</i>^2^) is used only for calculating <i>R</i>-factors(gt) <i>etc</i>.
and is not relevant to the choice of reflections for refinement.
<i>R</i>-factors based on <i>F</i>^2^ are statistically about twice as large
as those based on <i>F</i>, and <i>R</i>- factors based on ALL data will be
even larger.
;
_reflns_number_total     3859
_reflns_number_gt     2987
_reflns_threshold_expression     I>2\s(I)
_refine_ls_structure_factor_coef     Fsqd
_refine_ls_matrix_type     full
_refine_ls_R_factor_all     0.0492
_refine_ls_R_factor_gt     0.0356
_refine_ls_wR_factor_gt     0.0978
_refine_ls_wR_factor_ref     0.1030
_refine_ls_goodness_of_fit_ref     1.052
_refine_ls_restrained_S_all     1.052
_refine_ls_number_reflns     3859
_refine_ls_number_parameters     241
_refine_ls_number_restraints     0
_refine_ls_hydrogen_treatment     constr
_refine_ls_weighting_scheme     calc
_refine_ls_weighting_details
       'calc w = 1/[\s^2^(Fo^2^)+(0.0630P)^2^+0.0342P] where P=(Fo^2^+2Fc^2^)/3'
_atom_sites_solution_hydrogens     geom
_atom_sites_solution_primary     direct
_atom_sites_solution_secondary     difmap
_refine_ls_shift/su_max     0.001
_refine_ls_shift/su_mean     <0.001
_refine_diff_density_max     0.187
_refine_diff_density_min     -0.428
_refine_ls_extinction_method     none
_refine_ls_extinction_coef     ?
loop_
    _atom_type_symbol
    _atom_type_description
    _atom_type_scat_dispersion_real
    _atom_type_scat_dispersion_imag
    _atom_type_scat_source
    'C' 'C' 0.0033 0.0016
                         'International Tables Vol C Tables 4.2.6.8 and 6.1.1.4'
    'H' 'H' 0.0000 0.0000
                         'International Tables Vol C Tables 4.2.6.8 and 6.1.1.4'
    'N' 'N' 0.0061 0.0033
                         'International Tables Vol C Tables 4.2.6.8 and 6.1.1.4'
    'O' 'O' 0.0106 0.0060
                         'International Tables Vol C Tables 4.2.6.8 and 6.1.1.4'
    'Cu' 'Cu' 0.3201 1.2651
                         'International Tables Vol C Tables 4.2.6.8 and 6.1.1.4'
_computing_data_collection     'X-AREA (Stoe & Cie, 2002)'
_computing_cell_refinement     'X-AREA (Stoe & Cie, 2002)'
_computing_data_reduction     'X-RED32 (Stoe & Cie, 2002)'
_computing_structure_solution     'SHELXS97 (Sheldrick, 2008)'
_computing_structure_refinement     'SHELXL97 (Sheldrick, 2008)'
_computing_molecular_graphics     'ORTEP-3 for Windows (Farrugia, 1997)'
_computing_publication_material     'WinGX (Farrugia, 1999)'
loop_
    _atom_site_type_symbol
    _atom_site_label
    _atom_site_fract_x
    _atom_site_fract_y
    _atom_site_fract_z
    _atom_site_U_iso_or_equiv
    _atom_site_adp_type
    _atom_site_calc_flag
    _atom_site_refinement_flags
    _atom_site_occupancy
    _atom_site_disorder_assembly
    _atom_site_disorder_group
    C C1 0.67880(16) 0.5839(2) 0.58664(7) 0.0451(4) Uani d . 1 . .
    C C2 0.80566(16) 0.5833(3) 0.61777(7) 0.0463(4) Uani d . 1 . .
    C C3 0.8821(2) 0.4359(3) 0.61387(10) 0.0671(6) Uani d . 1 . .
    H H3 0.8554 0.3388 0.5907 0.080 Uiso calc R 1 . .
    C C4 0.9978(2) 0.4320(4) 0.64415(12) 0.0822(7) Uani d . 1 . .
    H H4 1.0478 0.3314 0.6420 0.099 Uiso calc R 1 . .
    C C5 1.0388(2) 0.5765(4) 0.67729(11) 0.0784(7) Uani d . 1 . .
    H H5 1.1174 0.5750 0.6969 0.094 Uiso calc R 1 . .
    C C6 0.96404(18) 0.7232(3) 0.68158(9) 0.0631(5) Uani d . 1 . .
    H H6 0.9920 0.8200 0.7045 0.076 Uiso calc R 1 . .
    C C7 0.84674(15) 0.7290(3) 0.65200(7) 0.0460(4) Uani d . 1 . .
    C C8 0.77333(16) 0.8979(3) 0.65665(8) 0.0512(4) Uani d . 1 . .
    C C9 0.71310(18) 0.9262(4) 0.71160(9) 0.0619(5) Uani d . 1 . .
    C C10 0.7100(2) 0.7915(4) 0.75275(10) 0.0757(7) Uani d . 1 . .
    H H10 0.7439 0.6797 0.7461 0.091 Uiso calc R 1 . .
    C C11 0.6561(3) 0.8237(6) 0.80394(12) 0.1086(12) Uani d . 1 . .
    H H11 0.6537 0.7334 0.8316 0.130 Uiso calc R 1 . .
    C C12 0.6068(3) 0.9868(8) 0.81363(17) 0.130(2) Uani d . 1 . .
    H H12 0.5720 1.0072 0.8484 0.156 Uiso calc R 1 . .
    C C13 0.6068(3) 1.1197(7) 0.77439(19) 0.1323(18) Uani d . 1 . .
    H H13 0.5708 1.2295 0.7819 0.159 Uiso calc R 1 . .
    C C14 0.6616(3) 1.0930(5) 0.72159(12) 0.1001(11) Uani d . 1 . .
    H H14 0.6631 1.1846 0.6943 0.120 Uiso calc R 1 . .
    C C15 0.53325(19) 0.1542(3) 0.55656(8) 0.0569(5) Uani d . 1 . .
    H H15 0.6179 0.1741 0.5577 0.068 Uiso calc R 1 . .
    C C16 0.3574(2) 0.0187(3) 0.56527(9) 0.0625(5) Uani d . 1 . .
    C C17 0.2641(3) -0.1000(4) 0.57604(11) 0.0856(8) Uani d . 1 . .
    H H17 0.2811 -0.2148 0.5904 0.103 Uiso calc R 1 . .
    C C18 0.1454(3) -0.0395(5) 0.56439(13) 0.0947(9) Uani d . 1 . .
    H H18 0.0798 -0.1150 0.5707 0.114 Uiso calc R 1 . .
    C C19 0.1216(2) 0.1327(5) 0.54336(12) 0.0886(8) Uani d . 1 . .
    H H19 0.0398 0.1694 0.5363 0.106 Uiso calc R 1 . .
    C C20 0.2139(2) 0.2516(4) 0.53244(10) 0.0698(6) Uani d . 1 . .
    H H20 0.1962 0.3665 0.5184 0.084 Uiso calc R 1 . .
    C C21 0.33531(19) 0.1912(3) 0.54354(8) 0.0564(5) Uani d . 1 . .
    N N1 0.44902(15) 0.2755(2) 0.53809(7) 0.0534(4) Uani d . 1 . .
    N N2 0.48416(18) 0.0022(2) 0.57316(8) 0.0630(4) Uani d . 1 . .
    H H2 0.5243 -0.0906 0.5865 0.076 Uiso calc R 1 . .
    O O1 0.66166(13) 0.47949(17) 0.54318(7) 0.0602(4) Uani d . 1 . .
    O O2 0.59825(11) 0.68310(18) 0.60404(6) 0.0527(3) Uani d . 1 . .
    O O3 0.77108(16) 1.0089(2) 0.61852(7) 0.0722(4) Uani d . 1 . .
    Cu Cu1 0.5000 0.5000 0.5000 0.04882(12) Uani d S 1 . .
loop_
    _atom_site_aniso_label
    _atom_site_aniso_U_11
    _atom_site_aniso_U_22
    _atom_site_aniso_U_33
    _atom_site_aniso_U_12
    _atom_site_aniso_U_13
    _atom_site_aniso_U_23
    C1 0.0432(9) 0.0423(9) 0.0471(9) 0.0009(8) -0.0097(7) 0.0089(8)
    C2 0.0400(9) 0.0524(10) 0.0444(9) 0.0039(8) -0.0074(7) 0.0045(8)
    C3 0.0575(12) 0.0659(13) 0.0735(13) 0.0167(11) -0.0183(10) -0.0108(11)
    C4 0.0587(13) 0.0899(17) 0.0925(17) 0.0313(13) -0.0228(12) -0.0147(15)
    C5 0.0447(11) 0.1023(19) 0.0831(16) 0.0160(12) -0.0230(10) -0.0076(15)
    C6 0.0468(10) 0.0767(15) 0.0623(12) 0.0013(10) -0.0154(9) -0.0075(10)
    C7 0.0391(8) 0.0577(11) 0.0400(8) 0.0008(8) -0.0026(7) 0.0034(8)
    C8 0.0439(9) 0.0549(12) 0.0517(10) -0.0014(8) -0.0136(7) -0.0025(9)
    C9 0.0412(9) 0.0826(14) 0.0587(11) 0.0084(10) -0.0137(8) -0.0201(11)
    C10 0.0642(13) 0.105(2) 0.0580(12) -0.0193(13) 0.0066(10) -0.0134(13)
    C11 0.0814(19) 0.180(4) 0.0665(16) -0.037(2) 0.0193(14) -0.0270(19)
    C12 0.0559(15) 0.242(6) 0.091(2) 0.008(2) -0.0006(16) -0.072(3)
    C13 0.081(2) 0.199(5) 0.109(3) 0.072(3) -0.0315(19) -0.079(3)
    C14 0.0873(18) 0.120(3) 0.0855(18) 0.0499(18) -0.0337(14) -0.0394(18)
    C15 0.0591(11) 0.0524(11) 0.0557(11) 0.0122(9) -0.0141(9) 0.0009(9)
    C16 0.0701(13) 0.0646(14) 0.0509(11) 0.0033(11) -0.0047(9) -0.0010(9)
    C17 0.096(2) 0.085(2) 0.0740(15) -0.0153(16) -0.0011(14) 0.0102(14)
    C18 0.0803(18) 0.121(3) 0.0814(18) -0.0209(18) 0.0020(15) 0.0108(17)
    C19 0.0579(13) 0.133(3) 0.0741(15) 0.0003(16) 0.0015(11) -0.0062(17)
    C20 0.0598(13) 0.0883(16) 0.0596(12) 0.0155(12) -0.0038(10) -0.0032(11)
    C21 0.0579(11) 0.0641(12) 0.0452(10) 0.0074(10) -0.0061(8) -0.0054(8)
    N1 0.0555(9) 0.0508(9) 0.0507(8) 0.0136(8) -0.0126(7) -0.0029(7)
    N2 0.0714(11) 0.0535(10) 0.0612(10) 0.0123(9) -0.0106(9) 0.0077(8)
    O1 0.0585(8) 0.0495(8) 0.0668(8) 0.0097(6) -0.0270(7) -0.0065(6)
    O2 0.0412(6) 0.0570(8) 0.0582(7) 0.0047(6) -0.0037(6) 0.0086(6)
    O3 0.0774(10) 0.0606(9) 0.0751(10) -0.0004(8) -0.0123(8) 0.0153(8)
    Cu1 0.05087(19) 0.04200(18) 0.04936(19) 0.01286(14) -0.01906(13)
                                                                    -0.00646(13)
_geom_special_details
;
All e.s.d.'s (except the e.s.d. in the dihedral angle between two l.s. planes)
are estimated using the full covariance matrix. The cell e.s.d.'s are taken
into account individually in the estimation of e.s.d.'s in distances, angles
and torsion angles; correlations between e.s.d.'s in cell parameters are only
used when they are defined by crystal symmetry. An approximate (isotropic)
treatment of cell e.s.d.'s is used for estimating e.s.d.'s involving l.s.
planes.
;
loop_
    _geom_bond_atom_site_label_1
    _geom_bond_atom_site_label_2
    _geom_bond_site_symmetry_2
    _geom_bond_distance
    _geom_bond_publ_flag
    C1 O2 . 1.240(2) y
    C1 O1 . 1.270(2) y
    C1 C2 . 1.497(2) ?
    C2 C3 . 1.385(3) ?
    C2 C7 . 1.393(3) ?
    C3 C4 . 1.384(3) ?
    C3 H3 . 0.93 ?
    C4 C5 . 1.373(4) ?
    C4 H4 . 0.93 ?
    C5 C6 . 1.371(3) ?
    C5 H5 . 0.93 ?
    C6 C7 . 1.392(3) ?
    C6 H6 . 0.93 ?
    C7 C8 . 1.499(3) ?
    C8 O3 . 1.207(2) ?
    C8 C9 . 1.494(3) ?
    C9 C10 . 1.385(4) ?
    C9 C14 . 1.390(4) ?
    C10 C11 . 1.386(4) ?
    C10 H10 . 0.93 ?
    C11 C12 . 1.355(6) ?
    C11 H11 . 0.93 ?
    C12 C13 . 1.342(6) ?
    C12 H12 . 0.93 ?
    C13 C14 . 1.418(5) ?
    C13 H13 . 0.93 ?
    C14 H14 . 0.93 ?
    C15 N2 . 1.323(3) ?
    C15 N1 . 1.329(2) ?
    C15 H15 . 0.93 ?
    C16 N2 . 1.379(3) ?
    C16 C17 . 1.384(4) ?
    C16 C21 . 1.393(3) ?
    C17 C18 . 1.371(4) ?
    C17 H17 . 0.93 ?
    C18 C19 . 1.388(5) ?
    C18 H18 . 0.93 ?
    C19 C20 . 1.379(4) ?
    C19 H19 . 0.93 ?
    C20 C21 . 1.396(3) ?
    C20 H20 . 0.93 ?
    C21 N1 . 1.402(3) ?
    N1 Cu1 . 1.9916(17) y
    N2 H2 . 0.86 ?
    O1 Cu1 . 1.9474(13) y
    Cu1 O1 3_666 1.9474(13) ?
    Cu1 N1 3_666 1.9916(17) ?
loop_
    _geom_angle_atom_site_label_1
    _geom_angle_atom_site_label_2
    _geom_angle_atom_site_label_3
    _geom_angle_site_symmetry_1
    _geom_angle_site_symmetry_3
    _geom_angle
    _geom_angle_publ_flag
    O2 C1 O1 . . 124.26(16) ?
    O2 C1 C2 . . 119.54(16) ?
    O1 C1 C2 . . 116.20(16) ?
    C3 C2 C7 . . 119.45(17) ?
    C3 C2 C1 . . 120.21(18) ?
    C7 C2 C1 . . 120.32(16) ?
    C4 C3 C2 . . 120.5(2) ?
    C4 C3 H3 . . 119.8 ?
    C2 C3 H3 . . 119.8 ?
    C5 C4 C3 . . 120.0(2) ?
    C5 C4 H4 . . 120.0 ?
    C3 C4 H4 . . 120.0 ?
    C6 C5 C4 . . 120.1(2) ?
    C6 C5 H5 . . 120.0 ?
    C4 C5 H5 . . 120.0 ?
    C5 C6 C7 . . 120.8(2) ?
    C5 C6 H6 . . 119.6 ?
    C7 C6 H6 . . 119.6 ?
    C6 C7 C2 . . 119.15(18) ?
    C6 C7 C8 . . 117.45(18) ?
    C2 C7 C8 . . 123.33(15) ?
    O3 C8 C9 . . 122.7(2) ?
    O3 C8 C7 . . 119.97(18) ?
    C9 C8 C7 . . 117.12(18) ?
    C10 C9 C14 . . 119.9(2) ?
    C10 C9 C8 . . 121.3(2) ?
    C14 C9 C8 . . 118.7(3) ?
    C9 C10 C11 . . 119.9(3) ?
    C9 C10 H10 . . 120.1 ?
    C11 C10 H10 . . 120.1 ?
    C12 C11 C10 . . 120.0(4) ?
    C12 C11 H11 . . 120.0 ?
    C10 C11 H11 . . 120.0 ?
    C13 C12 C11 . . 121.8(3) ?
    C13 C12 H12 . . 119.1 ?
    C11 C12 H12 . . 119.1 ?
    C12 C13 C14 . . 120.1(4) ?
    C12 C13 H13 . . 119.9 ?
    C14 C13 H13 . . 119.9 ?
    C9 C14 C13 . . 118.3(4) ?
    C9 C14 H14 . . 120.8 ?
    C13 C14 H14 . . 120.8 ?
    N2 C15 N1 . . 113.00(19) ?
    N2 C15 H15 . . 123.5 ?
    N1 C15 H15 . . 123.5 ?
    N2 C16 C17 . . 131.2(2) ?
    N2 C16 C21 . . 105.5(2) ?
    C17 C16 C21 . . 123.3(2) ?
    C18 C17 C16 . . 116.5(3) ?
    C18 C17 H17 . . 121.7 ?
    C16 C17 H17 . . 121.7 ?
    C17 C18 C19 . . 121.0(3) ?
    C17 C18 H18 . . 119.5 ?
    C19 C18 H18 . . 119.5 ?
    C20 C19 C18 . . 122.8(3) ?
    C20 C19 H19 . . 118.6 ?
    C18 C19 H19 . . 118.6 ?
    C19 C20 C21 . . 116.8(3) ?
    C19 C20 H20 . . 121.6 ?
    C21 C20 H20 . . 121.6 ?
    C16 C21 C20 . . 119.5(2) ?
    C16 C21 N1 . . 108.72(18) ?
    C20 C21 N1 . . 131.7(2) ?
    C15 N1 C21 . . 104.72(17) ?
    C15 N1 Cu1 . . 120.13(15) ?
    C21 N1 Cu1 . . 134.28(13) ?
    C15 N2 C16 . . 108.04(17) ?
    C15 N2 H2 . . 126.0 ?
    C16 N2 H2 . . 126.0 ?
    C1 O1 Cu1 . . 114.74(12) ?
    O1 Cu1 O1 . 3_666 180.0 ?
    O1 Cu1 N1 . 3_666 91.04(6) ?
    O1 Cu1 N1 3_666 3_666 88.96(6) ?
    O1 Cu1 N1 . . 88.96(6) ?
    O1 Cu1 N1 3_666 . 91.04(6) ?
    N1 Cu1 N1 3_666 . 180.00(5) ?
loop_
    _geom_torsion_atom_site_label_1
    _geom_torsion_atom_site_label_2
    _geom_torsion_atom_site_label_3
    _geom_torsion_atom_site_label_4
    _geom_torsion_site_symmetry_1
    _geom_torsion_site_symmetry_2
    _geom_torsion_site_symmetry_3
    _geom_torsion_site_symmetry_4
    _geom_torsion
    _geom_torsion_publ_flag
    O2 C1 C2 C3 . . . . 156.78(19) ?
    O1 C1 C2 C3 . . . . -23.2(3) ?
    O2 C1 C2 C7 . . . . -21.7(2) ?
    O1 C1 C2 C7 . . . . 158.32(17) ?
    C7 C2 C3 C4 . . . . 0.7(3) ?
    C1 C2 C3 C4 . . . . -177.8(2) ?
    C2 C3 C4 C5 . . . . -1.5(4) ?
    C3 C4 C5 C6 . . . . 1.6(4) ?
    C4 C5 C6 C7 . . . . -0.8(4) ?
    C5 C6 C7 C2 . . . . 0.1(3) ?
    C5 C6 C7 C8 . . . . -177.1(2) ?
    C3 C2 C7 C6 . . . . 0.0(3) ?
    C1 C2 C7 C6 . . . . 178.49(17) ?
    C3 C2 C7 C8 . . . . 176.95(18) ?
    C1 C2 C7 C8 . . . . -4.6(3) ?
    C6 C7 C8 O3 . . . . 98.0(2) ?
    C2 C7 C8 O3 . . . . -79.0(2) ?
    C6 C7 C8 C9 . . . . -77.5(2) ?
    C2 C7 C8 C9 . . . . 105.5(2) ?
    O3 C8 C9 C10 . . . . 175.5(2) ?
    C7 C8 C9 C10 . . . . -9.2(3) ?
    O3 C8 C9 C14 . . . . -5.8(3) ?
    C7 C8 C9 C14 . . . . 169.59(19) ?
    C14 C9 C10 C11 . . . . -0.3(4) ?
    C8 C9 C10 C11 . . . . 178.4(2) ?
    C9 C10 C11 C12 . . . . -0.1(4) ?
    C10 C11 C12 C13 . . . . 1.0(5) ?
    C11 C12 C13 C14 . . . . -1.3(6) ?
    C10 C9 C14 C13 . . . . 0.0(4) ?
    C8 C9 C14 C13 . . . . -178.8(2) ?
    C12 C13 C14 C9 . . . . 0.8(5) ?
    N2 C16 C17 C18 . . . . 178.5(3) ?
    C21 C16 C17 C18 . . . . -0.3(4) ?
    C16 C17 C18 C19 . . . . -0.5(4) ?
    C17 C18 C19 C20 . . . . 0.6(5) ?
    C18 C19 C20 C21 . . . . 0.0(4) ?
    N2 C16 C21 C20 . . . . -178.15(19) ?
    C17 C16 C21 C20 . . . . 0.9(3) ?
    N2 C16 C21 N1 . . . . 0.6(2) ?
    C17 C16 C21 N1 . . . . 179.7(2) ?
    C19 C20 C21 C16 . . . . -0.8(3) ?
    C19 C20 C21 N1 . . . . -179.2(2) ?
    N2 C15 N1 C21 . . . . -0.1(2) ?
    N2 C15 N1 Cu1 . . . . -170.88(13) ?
    C16 C21 N1 C15 . . . . -0.3(2) ?
    C20 C21 N1 C15 . . . . 178.2(2) ?
    C16 C21 N1 Cu1 . . . . 168.53(14) ?
    C20 C21 N1 Cu1 . . . . -12.9(3) ?
    N1 C15 N2 C16 . . . . 0.5(2) ?
    C17 C16 N2 C15 . . . . -179.6(2) ?
    C21 C16 N2 C15 . . . . -0.7(2) ?
    O2 C1 O1 Cu1 . . . . 5.1(2) ?
    C2 C1 O1 Cu1 . . . . -174.87(11) ?
    C1 O1 Cu1 N1 . . . 3_666 77.26(14) ?
    C1 O1 Cu1 N1 . . . . -102.74(14) ?
    C15 N1 Cu1 O1 . . . . -26.68(15) ?
    C21 N1 Cu1 O1 . . . . 165.80(18) ?
    C15 N1 Cu1 O1 . . . 3_666 153.32(15) ?
    C21 N1 Cu1 O1 . . . 3_666 -14.20(18) ?
loop_
    _geom_hbond_atom_site_label_D
    _geom_hbond_atom_site_label_H
    _geom_hbond_atom_site_label_A
    _geom_hbond_site_symmetry_A
    _geom_hbond_distance_DH
    _geom_hbond_distance_HA
    _geom_hbond_distance_DA
    _geom_hbond_angle_DHA
    N2 H2 O2 1_545 0.86 1.90 2.747(2) 169(2)
    C5 H5 Cg1 2_555 0.93 2.67 3.560(2) 160(2)
    C11 H11 Cg2 2_645 0.93 2.95 3.760(2) 146(2)
