# Supplementary material for: Bis­(benzimidazole-κN 3)bis(2-benzoyl­benzoato-κO)copper(II)
Source: Acta Crystallogr Sect E Struct Rep Online. 2009 May 14;65(Pt 6):m638–9. doi: 10.1107/S1600536809017139 (PMC2969713; doi:10.1107/S1600536809017139)
Supplement: Supplementary file 2 [file e-65-0m638-Isup2.hkl]

#
# h,k,l, Fc-squared, Fo-squared, sigma(Fo-squared) and status flag
#
data_I
_shelx_title ' zerrin11 in P 21/c'
_shelx_refln_list_code          4
_shelx_F_calc_maximum      216.50
_exptl_crystal_F_000       774.00
_reflns_d_resolution_high  0.7965
 
loop_
 _symmetry_equiv_pos_as_xyz
 'x, y, z'
 '-x, y+1/2, -z+1/2'
 '-x, -y, -z'
 'x, -y-1/2, z-1/2'
 
_cell_length_a    10.8692
_cell_length_b     7.4521
_cell_length_c    23.0874
_cell_angle_alpha  90.000
_cell_angle_beta   95.111
_cell_angle_gamma  90.000
 
_shelx_F_squared_multiplier     1.000
 
loop_
 _refln_index_h
 _refln_index_k
 _refln_index_l
 _refln_F_squared_calc
 _refln_F_squared_meas
 _refln_F_squared_sigma
 _refln_observed_status
   1   0   0    17479.43    17493.15    497.52 o
   2   0   0       25.98       44.70      6.02 o
   3   0   0      124.51      164.39      6.96 o
   4   0   0      769.27      751.75      8.30 o
   5   0   0      496.44      418.76      6.99 o
   6   0   0     3892.12     4096.05     51.10 o
   7   0   0      878.05      838.37      7.89 o
   8   0   0      866.10      837.98     19.14 o
   9   0   0       13.77       17.26      5.15 o
  10   0   0      147.98      148.46      5.84 o
  11   0   0      470.01      453.57      5.58 o
  12   0   0        3.03        5.20      5.74 o
  13   0   0       41.46       51.73      6.18 o
   1   1   0    13226.09    12980.47    162.64 o
   2   1   0      210.29      196.88      5.83 o
   3   1   0        0.31        5.42      3.89 o
   4   1   0      107.94      138.28      4.22 o
   5   1   0        0.16        2.34      3.15 o
   6   1   0       27.68       31.96      3.76 o
   7   1   0      142.06      172.91      4.05 o
   8   1   0       10.68        8.93      3.22 o
   9   1   0       42.40       43.70      3.13 o
  10   1   0       70.32       71.70      3.98 o
  11   1   0        3.04        3.17      3.92 o
  12   1   0        7.88        8.30      3.68 o
  13   1   0        0.93        1.37      3.93 o
   0   2   0     9466.87     8945.95     92.23 o
   1   2   0     2292.96     2222.28     32.80 o
   2   2   0      625.95      541.03      7.40 o
   3   2   0     1169.70     1114.83      8.27 o
   4   2   0     1757.06     1827.21      8.78 o
   5   2   0     1734.83     1714.85     17.62 o
   6   2   0     1652.24     1600.46     17.70 o
   7   2   0     1713.81     1700.31     10.82 o
   8   2   0     1210.51     1169.34     13.05 o
   9   2   0       72.21       66.06      4.07 o
  10   2   0      283.76      280.93      4.51 o
  11   2   0       86.30       88.97      3.88 o
  12   2   0       92.96       96.88      4.71 o
  13   2   0       66.18       68.77      5.32 o
   1   3   0     1218.99     1231.43      7.51 o
   2   3   0       15.58       24.98      4.75 o
   3   3   0     1389.93     1642.76     36.26 o
   4   3   0       10.44       12.36      4.17 o
   5   3   0       17.15       23.91      3.80 o
   6   3   0        5.53        6.28      3.54 o
   7   3   0       12.40       18.03      4.67 o
   8   3   0      131.71      142.24      4.34 o
   9   3   0      164.28      164.67      6.25 o
  10   3   0       38.97       39.00      4.86 o
  11   3   0       24.61       20.72      4.30 o
  12   3   0        3.33        9.79      5.21 o
   0   4   0     3968.28     3860.91     38.87 o
   1   4   0     2214.46     2102.95     10.79 o
   2   4   0     1197.10     1191.04     17.21 o
   3   4   0     1162.32     1138.39     10.09 o
   4   4   0      819.49      799.30      6.91 o
   5   4   0      377.91      377.27     10.40 o
   6   4   0      756.05      763.31     21.03 o
   7   4   0      489.48      487.62      9.64 o
   8   4   0      258.97      256.38      4.71 o
   9   4   0       91.50      101.32      7.13 o
  10   4   0        6.30       10.68      4.77 o
  11   4   0       41.16       50.75      6.14 o
  12   4   0       44.07       44.55      5.34 o
   1   5   0       17.62       20.64      4.23 o
   2   5   0       27.38       35.84      4.49 o
   3   5   0       22.86       19.95      3.98 o
   4   5   0      107.26      113.58      4.32 o
   5   5   0      168.86      182.60     10.80 o
   6   5   0       37.51       46.31      4.70 o
   7   5   0      182.42      152.06      6.06 o
   8   5   0        2.46        5.52      4.49 o
   9   5   0        2.45        3.46      4.72 o
  10   5   0       52.25       44.40      4.34 o
  11   5   0       15.44       24.73      5.17 o
   0   6   0      246.86      201.72      8.59 o
   1   6   0     1584.39     1566.33      8.13 o
   2   6   0      783.60      766.63      9.09 o
   3   6   0      258.84      294.91      4.94 o
   4   6   0      122.69      123.70      4.43 o
   5   6   0      330.71      339.36      8.58 o
   6   6   0      151.65      159.49      5.24 o
   7   6   0      326.74      313.94      7.37 o
   8   6   0      196.60      189.26      6.46 o
   9   6   0       82.06       88.95      6.39 o
  10   6   0       30.95       34.02      6.52 o
   1   7   0       38.73       44.61      5.01 o
   2   7   0       66.10       55.84      4.58 o
   3   7   0       28.12       31.83      4.16 o
   4   7   0       13.04        8.81      4.14 o
   5   7   0        1.29       -2.61      6.05 o
   6   7   0        0.86        5.32      5.04 o
   7   7   0        1.14        2.77      5.26 o
   8   7   0       10.25        8.88      5.16 o
   9   7   0        2.32       11.99      6.74 o
   0   8   0      112.49      109.52      8.88 o
   1   8   0      145.00      148.12      6.40 o
   2   8   0       78.28       80.03      7.44 o
   3   8   0      217.99      215.04      4.70 o
   4   8   0      169.94      191.22      8.87 o
   5   8   0       77.19       81.91      5.58 o
   6   8   0       50.68       48.42      5.60 o
   7   8   0       90.11       82.53      7.66 o
   1   9   0       25.42       24.40      6.40 o
   2   9   0       13.40       15.99      5.42 o
   3   9   0        6.55       11.86      5.35 o
 -13   1   1       91.72       84.58      4.11 o
 -12   1   1       42.64       48.48      4.28 o
 -11   1   1       52.06       56.50      3.66 o
 -10   1   1      343.65      345.66      7.70 o
  -9   1   1      114.46      111.54      3.62 o
  -8   1   1       90.67       92.27      3.81 o
  -7   1   1      588.74      556.22      6.21 o
  -6   1   1     3281.07     3107.94     10.69 o
  -5   1   1      134.97      196.80      4.36 o
  -4   1   1      123.89      123.85      3.52 o
  -3   1   1       10.22        9.23      3.06 o
  -2   1   1      491.16      538.48      6.42 o
  -1   1   1       30.52       29.47      4.51 o
   0   1   1      877.35      956.54     11.69 o
   1   1   1     4462.31     4732.65     34.65 o
   2   1   1    13062.94    13147.79     93.70 o
   3   1   1      450.19      510.85      6.45 o
   4   1   1        8.72        6.56      3.23 o
   5   1   1     1842.22     1772.27     12.54 o
   6   1   1      544.67      525.93      6.27 o
   7   1   1      118.42       98.40      3.54 o
   8   1   1        2.17        5.14      3.55 o
   9   1   1      189.90      187.31      3.84 o
  10   1   1      374.80      370.34      8.00 o
  11   1   1      172.31      171.46      4.06 o
  12   1   1      173.87      167.84      4.16 o
  13   1   1       32.65       33.35      7.35 o
 -13   2   1        1.80        4.50      3.99 o
 -12   2   1        8.92       12.62      3.81 o
 -11   2   1       14.90       14.85      3.74 o
 -10   2   1       93.68       90.99      3.75 o
  -9   2   1       79.15       81.79      3.97 o
  -8   2   1       31.58       34.81      3.66 o
  -7   2   1        3.12        6.46      3.57 o
  -6   2   1        0.02        0.37      3.79 o
  -5   2   1     1030.63     1171.49      8.77 o
  -4   2   1     2909.95     3290.18     30.49 o
  -3   2   1        0.06        7.68      3.89 o
  -2   2   1       55.77       52.74      4.79 o
  -1   2   1        0.00        1.25      3.94 o
   0   2   1      240.74      271.19      5.04 o
   1   2   1     1643.84     1734.36     18.02 o
   2   2   1     3075.94     3192.35     13.99 o
   3   2   1       33.33       26.55      3.89 o
   4   2   1        0.04        2.72      3.31 o
   5   2   1        1.29        5.52      3.98 o
   6   2   1       54.37       63.77      3.74 o
   7   2   1      397.07      378.22      5.00 o
   8   2   1      102.34       85.01      3.34 o
   9   2   1        1.49        5.42      3.34 o
  10   2   1       59.90       64.46      3.97 o
  11   2   1       41.46       41.78      4.70 o
  12   2   1       23.25       25.15      5.22 o
  13   2   1       47.79       43.71      4.85 o
 -12   3   1       38.12       43.23      5.33 o
 -11   3   1       26.51       24.52      3.83 o
 -10   3   1      159.48      142.27      3.77 o
  -9   3   1       17.67       26.13      3.72 o
  -8   3   1      562.80      575.96      8.05 o
  -7   3   1      824.97      866.14     10.23 o
  -6   3   1     2092.67     2099.63     22.02 o
  -5   3   1     1168.54     1211.71     14.64 o
  -4   3   1      119.77       98.51      4.76 o
  -3   3   1       78.79       55.18      4.56 o
  -2   3   1     2056.62     2149.18     19.01 o
  -1   3   1      824.85      774.18      7.85 o
   0   3   1      911.81      824.51     10.18 o
   1   3   1      929.72      831.67      9.96 o
   2   3   1      311.83      237.79      5.51 o
   3   3   1       88.77       59.58      4.65 o
   4   3   1     1397.96     1367.67      8.15 o
   5   3   1     3365.46     3216.36    101.11 o
   6   3   1      586.45      573.69      9.62 o
   7   3   1      116.35      117.52      4.41 o
   8   3   1        3.60        5.20      3.95 o
   9   3   1        5.18       14.82      4.80 o
  10   3   1       43.82       54.69      3.79 o
  11   3   1       41.93       42.76      4.39 o
  12   3   1       55.25       53.91      4.63 o
 -12   4   1        1.16        4.13      5.30 o
 -11   4   1        0.43       -2.18      6.01 o
 -10   4   1        9.72        9.48      5.85 o
  -9   4   1        0.95        0.83      6.81 o
  -8   4   1      204.01      209.95      5.89 o
  -7   4   1        0.70        1.46      3.75 o
  -6   4   1       14.72       20.91      4.51 o
  -5   4   1      106.46      111.11      9.97 o
  -4   4   1       50.21       51.21      5.70 o
  -3   4   1      385.42      454.04      5.56 o
  -2   4   1       32.70       32.62      3.88 o
  -1   4   1       31.45       26.72      3.77 o
   0   4   1      189.10      208.09      4.08 o
   1   4   1        3.61        6.50      2.91 o
   2   4   1      275.98      294.01      5.40 o
   3   4   1      742.51      846.90      6.68 o
   4   4   1       12.24        8.00      3.84 o
   5   4   1       12.10       18.00      3.80 o
   6   4   1       63.92       64.36      4.03 o
   7   4   1      313.64      321.54      5.22 o
   8   4   1       17.45       19.63     11.10 o
   9   4   1       28.07       27.11      4.59 o
  10   4   1        0.16        3.01      4.76 o
  11   4   1        0.35        4.17      6.68 o
  12   4   1        0.99        4.15      4.52 o
 -11   5   1       25.57       26.66      6.93 o
 -10   5   1       24.12       25.47      4.38 o
  -9   5   1      194.19      199.49      6.24 o
  -8   5   1       83.91       89.91      4.84 o
  -7   5   1       48.71       44.22      4.24 o
  -6   5   1        3.02        1.35      4.42 o
  -5   5   1      208.55      229.95      6.15 o
  -4   5   1      212.01      247.89      6.13 o
  -3   5   1      976.27      995.49      9.63 o
  -2   5   1     1021.78     1005.19      9.50 o
  -1   5   1      951.59      888.48      6.67 o
   0   5   1      513.73      451.23      5.61 o
   1   5   1      735.38      684.14      7.09 o
   2   5   1      436.34      412.99      6.36 o
   3   5   1       90.74       75.50      4.82 o
   4   5   1      377.80      346.76      6.32 o
   5   5   1      305.88      320.87     12.24 o
   6   5   1      126.01      148.06      4.42 o
   7   5   1       53.07       71.51      7.55 o
   8   5   1      230.95      211.90      9.23 o
   9   5   1       81.55       84.78      8.94 o
  10   5   1       42.04       39.76      4.92 o
  11   5   1       58.11       56.56      5.34 o
 -10   6   1       11.84       10.79      5.37 o
  -9   6   1        2.50        1.97      5.06 o
  -8   6   1        8.84        6.68      5.40 o
  -7   6   1        3.99        3.58      8.07 o
  -6   6   1       22.50       22.41      4.82 o
  -5   6   1      310.42      295.92     14.41 o
  -4   6   1      173.39      161.01      4.58 o
  -3   6   1       10.94        8.38      4.66 o
  -2   6   1       25.15       28.17      3.95 o
  -1   6   1        3.84        6.11      3.80 o
   0   6   1        4.78        8.93      4.31 o
   1   6   1        6.37       11.09      4.61 o
   2   6   1       39.39       39.91      4.68 o
   3   6   1       42.42       47.44      4.21 o
   4   6   1      191.17      180.16      5.19 o
   5   6   1        9.23        8.20      4.20 o
   6   6   1        6.14        8.31      4.88 o
   7   6   1       19.82       22.91      4.48 o
   8   6   1        0.90        1.84      5.96 o
   9   6   1       18.07       22.02      6.29 o
  10   6   1        1.77        6.24      6.41 o
  -9   7   1       51.96       60.25      8.47 o
  -8   7   1       36.02       38.54      5.36 o
  -7   7   1       63.97       67.24      4.72 o
  -6   7   1       95.73       90.25      7.42 o
  -5   7   1      142.70      142.13      5.41 o
  -4   7   1       17.56       12.87      4.76 o
  -3   7   1       19.27       24.39      4.19 o
  -2   7   1      161.03      193.42      9.29 o
  -1   7   1       55.22       67.15      4.14 o
   0   7   1        9.32       10.79      5.58 o
   1   7   1      212.16      194.30      6.36 o
   2   7   1        5.36        2.13      5.88 o
   3   7   1       28.08       34.98      4.78 o
   4   7   1      122.62      130.06      6.11 o
   5   7   1       67.89       62.97      5.20 o
   6   7   1       22.34       37.76      5.15 o
   7   7   1       80.79       88.32      6.52 o
   8   7   1       41.20       35.39      5.49 o
  -7   8   1        0.10        3.56      6.96 o
  -6   8   1       31.36       40.11      6.77 o
  -5   8   1       30.87       37.34      6.46 o
  -4   8   1        0.88        3.59      5.02 o
  -3   8   1        0.09        1.04      4.42 o
  -2   8   1        2.29        3.74      5.00 o
  -1   8   1       54.64       44.81      5.99 o
   0   8   1        0.19       -2.28      5.86 o
   1   8   1        2.55        4.33      6.33 o
   2   8   1       10.40       10.54      6.33 o
   3   8   1        5.89        5.15      5.42 o
   4   8   1       66.90       61.06      6.68 o
   5   8   1       36.44       43.44      6.53 o
   6   8   1        3.44        7.63      5.46 o
  -3   9   1       58.03       72.81      6.18 o
  -2   9   1       60.70       57.72      7.21 o
  -1   9   1       48.01       44.62      6.42 o
   0   9   1       39.54       35.13      6.31 o
   1   9   1       77.60       89.40      6.51 o
   2   9   1       68.97       69.26      5.69 o
   3   9   1       26.68       23.80      6.68 o
 -13   0   2       75.96       79.84      6.37 o
 -12   0   2      230.68      214.36      5.52 o
 -11   0   2      131.27      134.88      5.92 o
 -10   0   2       12.77        8.68      4.30 o
  -9   0   2      253.52      248.06      7.01 o
  -8   0   2      369.34      343.79      5.02 o
  -7   0   2     1578.07     1617.96      9.53 o
  -6   0   2     1199.41     1146.77      8.69 o
  -5   0   2     3022.29     2907.88     73.11 o
  -4   0   2     2924.40     2952.60     93.65 o
  -3   0   2     8452.11     8373.98    115.66 o
  -2   0   2      850.49      875.76      9.89 o
  -1   0   2    25979.98    22827.44    259.82 o
   0   0   2     9839.52     9894.21     68.16 o
   2   0   2     8580.49     8358.67    185.61 o
   3   0   2    26932.07    24688.27     44.92 o
   4   0   2       81.81       67.06      5.54 o
   5   0   2     3378.31     3562.05     45.82 o
   6   0   2     3280.47     3299.54     13.39 o
   7   0   2     1715.62     1774.94     23.98 o
   8   0   2      335.71      359.40     10.85 o
   9   0   2       10.52       14.99      5.15 o
  10   0   2      251.28      233.95      5.23 o
  11   0   2       41.72       45.59      5.67 o
  12   0   2       40.27       39.63      5.82 o
  13   0   2       13.56        5.20      6.32 o
 -13   1   2        5.17        2.96      4.37 o
 -12   1   2        0.01        5.44      3.66 o
 -11   1   2       62.68       63.77      3.65 o
 -10   1   2       92.03       78.91      3.64 o
  -9   1   2      446.72      421.67      8.62 o
  -8   1   2      262.84      246.86      4.68 o
  -7   1   2       50.56       48.92      3.12 o
  -6   1   2        3.32        8.98      3.18 o
  -5   1   2      327.04      382.36      4.37 o
  -4   1   2      593.17      683.46     10.19 o
  -3   1   2     1003.08     1090.48     11.74 o
  -2   1   2     1185.05     1314.38     15.44 o
  -1   1   2     1156.19     1339.56     23.63 o
   0   1   2      803.90      867.56     12.07 o
   1   1   2      353.76      257.82      5.64 o
   2   1   2        7.34        3.69      4.05 o
   3   1   2     1366.19     1484.84     14.55 o
   4   1   2      852.12      884.62      7.33 o
   5   1   2      973.55     1039.12      6.52 o
   6   1   2      482.15      479.32      6.86 o
   7   1   2       83.57       87.79      4.07 o
   8   1   2      115.03      113.83      3.34 o
   9   1   2      217.92      205.89      4.15 o
  10   1   2       18.35       18.82      3.50 o
  11   1   2       64.78       66.78      3.41 o
  12   1   2        1.61       -2.34      4.21 o
  13   1   2        0.04        2.90      5.07 o
 -13   2   2       13.23       14.98      4.45 o
 -12   2   2       24.68       28.12      3.53 o
 -11   2   2       70.40       78.51      3.80 o
 -10   2   2        1.34        0.48      4.16 o
  -9   2   2       73.06       78.07      3.96 o
  -8   2   2     2473.13     2419.09     19.00 o
  -7   2   2      775.86      769.29      5.84 o
  -6   2   2     2851.13     2902.71     24.91 o
  -5   2   2     3550.73     3528.66     28.79 o
  -4   2   2      244.86      195.82      4.08 o
  -3   2   2     1334.51     1527.93      7.81 o
  -2   2   2      863.95      779.27      9.26 o
  -1   2   2     4642.27     4429.47     26.36 o
   0   2   2     4213.82     3993.82     41.47 o
   1   2   2       68.92       63.86      3.80 o
   2   2   2      858.73      824.09     17.50 o
   3   2   2     6448.41     6470.87     45.57 o
   4   2   2     1650.34     1557.50     10.50 o
   5   2   2     3038.81     2936.74     48.78 o
   6   2   2     2479.37     2471.60     34.39 o
   7   2   2      771.83      757.04     10.25 o
   8   2   2       18.48       19.24      4.02 o
   9   2   2      839.58      793.51      6.52 o
  10   2   2      254.31      250.98      4.60 o
  11   2   2      184.22      209.32      5.13 o
  12   2   2      216.45      223.70      7.19 o
  13   2   2      102.19      106.02      5.43 o
 -12   3   2       19.06       12.71      4.35 o
 -11   3   2        1.46        0.59      4.42 o
 -10   3   2        3.64        5.06      4.11 o
  -9   3   2       30.42       24.29      3.75 o
  -8   3   2      104.82      109.79      3.93 o
  -7   3   2       10.18        8.11      3.65 o
  -6   3   2        5.78        6.94      3.60 o
  -5   3   2       82.95       90.32      3.80 o
  -4   3   2     1694.70     1992.55     19.59 o
  -3   3   2      152.13      192.94      5.08 o
  -2   3   2     1172.37     1224.30      7.92 o
  -1   3   2      685.18      776.86      9.49 o
   0   3   2      220.94      219.00      5.14 o
   1   3   2       89.75       71.18      4.02 o
   2   3   2     1703.81     1968.32     13.11 o
   3   3   2      372.25      410.78      5.99 o
   4   3   2       10.58       34.67      5.20 o
   5   3   2       63.84       93.73      5.53 o
   6   3   2      129.78      139.62      5.50 o
   7   3   2      251.86      237.61      5.09 o
   8   3   2      574.76      571.49      6.11 o
   9   3   2        1.65        4.67      3.93 o
  10   3   2        0.04        1.90      4.12 o
  11   3   2       11.50       11.73      5.03 o
  12   3   2        0.54        1.17      5.26 o
 -12   4   2       30.27       38.23      6.57 o
 -11   4   2       11.34       17.63      4.92 o
 -10   4   2       50.52       54.02      4.95 o
  -9   4   2       40.87       49.99      4.80 o
  -8   4   2       16.68       18.22      5.45 o
  -7   4   2      426.85      446.73     12.95 o
  -6   4   2      464.16      461.60     12.86 o
  -5   4   2      298.83      261.08      6.13 o
  -4   4   2      155.66      153.40      5.02 o
  -3   4   2      210.71      222.27      4.46 o
  -2   4   2       88.47       71.12      4.12 o
  -1   4   2     2918.40     2957.43     26.86 o
   0   4   2     3251.12     3301.63     56.75 o
   1   4   2     2870.77     2952.26     51.74 o
   2   4   2     1882.64     1939.53     27.05 o
   3   4   2      914.48      832.34     32.03 o
   4   4   2     1230.78     1217.85     13.29 o
   5   4   2      489.00      504.86     11.70 o
   6   4   2      924.36      894.89     30.75 o
   7   4   2     1279.47     1265.56     20.24 o
   8   4   2      371.69      373.84      5.71 o
   9   4   2        5.84       14.22      5.59 o
  10   4   2       66.22       70.95      4.35 o
  11   4   2      161.72      175.03      6.45 o
  12   4   2       43.55       46.73      5.38 o
 -11   5   2        0.31       -6.38      5.27 o
 -10   5   2       32.57       31.99      6.30 o
  -9   5   2        3.31        5.23      4.75 o
  -8   5   2      237.91      234.88      5.35 o
  -7   5   2       81.86       81.89      5.78 o
  -6   5   2       41.26       38.77      5.60 o
  -5   5   2       33.98       29.48      5.67 o
  -4   5   2       93.54       88.50      4.24 o
  -3   5   2        3.89        6.08      3.47 o
  -2   5   2       84.38       94.19      4.81 o
  -1   5   2       10.35       13.58      3.25 o
   0   5   2        0.00        2.84      4.15 o
   1   5   2       91.59       95.25      3.33 o
   2   5   2        9.02        4.17      3.94 o
   3   5   2      106.06      101.46      4.19 o
   4   5   2      243.01      253.56      6.06 o
   5   5   2      277.34      308.89      5.00 o
   6   5   2       63.33       64.74      4.82 o
   7   5   2       20.39       17.80      4.63 o
   8   5   2       14.35        8.82      5.68 o
   9   5   2       54.36       51.09      5.89 o
  10   5   2        4.62        9.11      4.84 o
  11   5   2       12.75       18.14      5.21 o
 -10   6   2       31.05       35.69      5.58 o
  -9   6   2       54.03       52.68      5.38 o
  -8   6   2       74.18       73.46     13.83 o
  -7   6   2       26.50       37.31      4.24 o
  -6   6   2      231.80      223.31      5.44 o
  -5   6   2      788.16      729.51     37.79 o
  -4   6   2      407.94      426.41      5.28 o
  -3   6   2      181.46      191.10      4.56 o
  -2   6   2      802.63      817.77      6.20 o
  -1   6   2      370.17      384.17      5.64 o
   0   6   2     1125.24     1177.13      9.73 o
   1   6   2      838.36      859.57     10.49 o
   2   6   2      246.78      253.90      5.03 o
   3   6   2      127.16      119.10      5.07 o
   4   6   2      123.50      101.83      4.19 o
   5   6   2       76.65       84.49      4.76 o
   6   6   2      423.35      400.12     15.56 o
   7   6   2      375.35      409.43      6.97 o
   8   6   2      177.20      192.46     11.61 o
   9   6   2       96.97      104.77      6.54 o
  10   6   2       16.39       10.31      6.33 o
  -9   7   2        0.10        1.29      6.78 o
  -8   7   2        0.06        2.57      5.36 o
  -7   7   2       14.82       21.60      5.34 o
  -6   7   2       26.26       29.72      6.22 o
  -5   7   2       24.91       28.20      5.81 o
  -4   7   2       17.93       17.74      4.05 o
  -3   7   2        1.83        4.80      3.88 o
  -2   7   2       42.90       49.78      4.64 o
  -1   7   2        8.74        7.08      4.12 o
   0   7   2      125.92      125.36      4.89 o
   1   7   2        0.14        3.04      5.57 o
   2   7   2       40.16       43.19      5.49 o
   3   7   2        0.27        0.16      5.02 o
   4   7   2        3.79       12.30      5.76 o
   5   7   2        0.27       -7.35      6.04 o
   6   7   2       16.77       18.70      5.19 o
   7   7   2       26.08       26.52      6.47 o
   8   7   2        0.12        0.53      4.71 o
  -7   8   2       60.34       84.36      9.05 o
  -6   8   2       31.35       30.45      5.49 o
  -5   8   2       84.50       76.23      4.81 o
  -4   8   2       91.62       84.62      5.32 o
  -3   8   2       25.82       28.77      4.06 o
  -2   8   2       57.26       56.83      4.34 o
  -1   8   2      104.13      108.43      5.08 o
   0   8   2      177.84      181.66      6.50 o
   1   8   2      162.37      164.97      7.98 o
   2   8   2      170.95      182.63      6.57 o
   3   8   2      202.71      200.89      7.71 o
   4   8   2      157.12      174.63      9.57 o
   5   8   2       71.45       77.35      9.82 o
   6   8   2       87.82       67.42      7.33 o
  -3   9   2        1.57        0.12      5.95 o
  -2   9   2       14.79       17.18      6.89 o
  -1   9   2        5.32        2.35      6.22 o
   0   9   2       49.59       44.89      6.37 o
   1   9   2       16.97       19.82      6.42 o
   2   9   2        1.38        7.46      6.61 o
   3   9   2        0.25       -1.69      6.96 o
 -13   1   3       15.23       21.98      4.01 o
 -12   1   3       48.30       49.07      3.52 o
 -11   1   3      139.53      129.62      3.91 o
 -10   1   3       25.81       25.14      3.84 o
  -9   1   3       45.96       51.39      3.83 o
  -8   1   3       67.85       70.18      3.40 o
  -7   1   3     1646.39     1678.32     27.25 o
  -6   1   3      998.55      940.65     27.58 o
  -5   1   3        4.43        4.90      2.94 o
  -4   1   3      958.35      903.32     12.03 o
  -3   1   3     7535.22     7211.54     94.96 o
  -2   1   3      449.66      466.62      7.34 o
  -1   1   3    46871.58    34118.03    650.82 o
   0   1   3      129.32      215.33     79.82 o
   1   1   3     2597.39     2868.56     19.08 o
   2   1   3     6302.67     6897.99    159.10 o
   3   1   3       39.33       18.85      3.67 o
   4   1   3    11144.18    11024.99     46.67 o
   5   1   3    10228.00    10333.55     75.59 o
   6   1   3      171.19      140.24      4.48 o
   7   1   3      965.88      967.90      5.74 o
   8   1   3      253.60      246.23      4.24 o
   9   1   3       78.31       82.57      4.50 o
  10   1   3       97.36      107.58      4.23 o
  11   1   3       60.99       76.53      4.45 o
  12   1   3      142.04      145.18      4.20 o
  13   1   3        2.03        7.11      6.23 o
 -13   2   3        2.98        4.68      4.44 o
 -12   2   3       17.60       19.18      4.22 o
 -11   2   3       10.69       11.09      4.02 o
 -10   2   3       30.10       35.97      3.59 o
  -9   2   3       28.61       25.51      3.44 o
  -8   2   3       89.99       92.75      3.77 o
  -7   2   3        0.35        0.74      3.79 o
  -6   2   3        0.06        5.03      3.70 o
  -5   2   3      857.41      943.60     19.94 o
  -4   2   3      284.89      303.13      4.51 o
  -3   2   3        3.28        2.42      2.88 o
  -2   2   3       73.07       62.34      4.15 o
  -1   2   3     1320.85     1377.01     19.88 o
   0   2   3      366.23      413.43      5.95 o
   1   2   3      557.92      523.66      6.83 o
   2   2   3      535.17      578.30     11.07 o
   3   2   3      138.62      156.83      4.64 o
   4   2   3       37.31       44.60      4.50 o
   5   2   3     1427.10     1563.12     24.49 o
   6   2   3      187.72      208.29      9.74 o
   7   2   3        0.27        1.57      3.84 o
   8   2   3      141.70      128.15      4.11 o
   9   2   3       56.94       58.09      4.18 o
  10   2   3       91.80       84.50      4.76 o
  11   2   3       46.91       46.29      3.79 o
  12   2   3        6.50       10.76      3.82 o
  13   2   3        1.29        2.40      4.53 o
 -12   3   3       19.92       22.70      4.74 o
 -11   3   3       79.03       83.60      4.23 o
 -10   3   3      102.90      103.64      4.60 o
  -9   3   3      457.94      431.99      4.72 o
  -8   3   3      669.89      674.06     13.99 o
  -7   3   3     1411.90     1359.84      7.36 o
  -6   3   3     1460.92     1466.73     12.17 o
  -5   3   3      898.69      952.65     10.25 o
  -4   3   3      607.25      565.43      6.96 o
  -3   3   3     1335.27     1409.03     14.55 o
  -2   3   3      446.82      433.23      6.78 o
  -1   3   3      624.59      612.53      6.36 o
   0   3   3     5335.01     5309.40     44.72 o
   1   3   3     3593.36     3605.74     13.59 o
   2   3   3      516.88      436.10      5.49 o
   3   3   3       44.59       28.53      5.10 o
   4   3   3      397.04      357.27      5.50 o
   5   3   3     1068.04     1064.65     79.88 o
   6   3   3      387.70      398.70     13.96 o
   7   3   3      113.21      113.76      5.06 o
   8   3   3        4.93        4.65      4.09 o
   9   3   3        7.15       16.44      4.87 o
  10   3   3        3.94       14.67      4.89 o
  11   3   3      146.67      150.64      5.61 o
  12   3   3      113.63      111.82      5.56 o
 -12   4   3       31.74       34.74      5.01 o
 -11   4   3       25.93       29.33      5.65 o
 -10   4   3       11.51       10.86      4.20 o
  -9   4   3       12.82       14.39      4.21 o
  -8   4   3        0.06        0.56      3.64 o
  -7   4   3       15.10       14.89      4.22 o
  -6   4   3        0.06       -1.98      5.06 o
  -5   4   3        0.06        1.89      3.31 o
  -4   4   3      671.01      791.30      6.19 o
  -3   4   3        5.73        3.92      3.19 o
  -2   4   3        3.35        2.61      3.72 o
  -1   4   3      435.55      504.75      5.90 o
   0   4   3      873.90      948.64      7.09 o
   1   4   3       87.81       96.07      4.44 o
   2   4   3      310.23      343.40      4.23 o
   3   4   3      195.42      200.95      5.15 o
   4   4   3       36.92       26.98      5.50 o
   5   4   3       32.21       38.08      4.41 o
   6   4   3       11.09       10.90      4.44 o
   7   4   3       49.10       55.42      5.54 o
   8   4   3      270.36      300.36      6.28 o
   9   4   3       39.62       34.60      4.67 o
  10   4   3        3.29        3.33      4.83 o
  11   4   3        1.09        0.60      6.00 o
  12   4   3        0.50        0.32      6.42 o
 -11   5   3        5.48        5.53      5.23 o
 -10   5   3      110.06      120.77      6.32 o
  -9   5   3       62.41       65.56      5.58 o
  -8   5   3       90.96       74.93      4.99 o
  -7   5   3      109.24      122.05      5.96 o
  -6   5   3      158.16      172.94      6.06 o
  -5   5   3       55.46       56.78      5.94 o
  -4   5   3      485.90      483.86      6.89 o
  -3   5   3     1448.32     1410.31     12.91 o
  -2   5   3     1693.54     1641.65     12.17 o
  -1   5   3      242.46      232.05      4.98 o
   0   5   3      587.96      561.18      6.68 o
   1   5   3      726.41      705.37     21.51 o
   2   5   3      145.47      151.97      5.16 o
   3   5   3      178.87      191.10      5.21 o
   4   5   3      780.46      741.84     11.05 o
   5   5   3      858.28      854.27     13.25 o
   6   5   3      338.36      356.96     18.90 o
   7   5   3      246.09      250.40     13.69 o
   8   5   3      105.50      113.53     10.82 o
   9   5   3       28.59       31.51      4.87 o
  10   5   3       31.78       28.45      4.56 o
  11   5   3       24.15       26.26      5.37 o
 -10   6   3        1.07        4.85      6.38 o
  -9   6   3       15.28       18.05      7.01 o
  -8   6   3       11.52       11.90      6.03 o
  -7   6   3        0.66        8.84      5.93 o
  -6   6   3      174.12      174.70      5.43 o
  -5   6   3       69.90       94.60      6.12 o
  -4   6   3       18.17       21.42      3.87 o
  -3   6   3       99.92       89.27      3.84 o
  -2   6   3       67.88       52.40      4.02 o
  -1   6   3      131.59      147.83      4.83 o
   0   6   3        0.96        2.76      4.37 o
   1   6   3       18.18       27.69      4.34 o
   2   6   3      104.20      121.42      6.15 o
   3   6   3       10.11       14.18      6.10 o
   4   6   3       22.39       25.43      4.61 o
   5   6   3        7.33        7.76      5.63 o
   6   6   3       73.94       67.98      5.09 o
   7   6   3        1.41        7.18      4.90 o
   8   6   3        6.78       15.42      6.20 o
   9   6   3       21.55       18.87      5.29 o
  10   6   3       38.70       39.12      6.43 o
  -9   7   3       50.28       50.11      6.84 o
  -8   7   3       51.74       54.47      6.59 o
  -7   7   3       52.33       65.42      6.55 o
  -6   7   3      161.00      169.38     12.93 o
  -5   7   3       49.39       62.00      5.10 o
  -4   7   3      108.19      103.32      4.91 o
  -3   7   3      215.88      202.44      5.79 o
  -2   7   3      163.08      160.95      6.62 o
  -1   7   3       19.63       22.34      3.96 o
   0   7   3      427.06      475.10      5.96 o
   1   7   3      184.16      208.17      5.42 o
   2   7   3       64.14       66.48      6.09 o
   3   7   3       18.02       25.42      5.17 o
   4   7   3       92.13       81.36      6.57 o
   5   7   3       33.06       34.92      8.96 o
   6   7   3      193.73      204.03      5.80 o
   7   7   3       67.87       69.54      4.67 o
   8   7   3       40.68       56.91      4.81 o
  -7   8   3       12.84       15.80      5.59 o
  -6   8   3       37.15       41.26      6.75 o
  -5   8   3        0.66        0.15      6.41 o
  -4   8   3        0.39        5.17      4.85 o
  -3   8   3        0.72        3.21      4.51 o
  -2   8   3       51.90       55.04      4.41 o
  -1   8   3       17.07       19.88      4.83 o
   0   8   3        0.16        0.25      5.79 o
   1   8   3        0.92        7.97      5.80 o
   2   8   3        7.08       13.12      6.34 o
   3   8   3       33.12       38.79      7.21 o
   4   8   3       30.32       30.22      6.61 o
   5   8   3        4.20       -0.32      6.57 o
   6   8   3        0.76        6.54      6.86 o
  -3   9   3       36.62       34.32      4.05 o
  -2   9   3       53.26       54.85      6.43 o
  -1   9   3       64.07       73.59      8.16 o
   0   9   3       93.05       85.82      6.66 o
   1   9   3       88.87       84.82      7.42 o
   2   9   3       29.07       30.91      6.93 o
   3   9   3       50.86       52.69      9.89 o
 -13   0   4      183.90      174.29     15.11 o
 -12   0   4       29.15       35.15      5.74 o
 -11   0   4        9.42        8.34      4.61 o
 -10   0   4       44.21       50.56      3.91 o
  -9   0   4        3.96        1.55      4.27 o
  -8   0   4       40.20       41.16      4.31 o
  -7   0   4      275.76      249.83     16.77 o
  -6   0   4      151.82      143.64      4.62 o
  -5   0   4     3483.42     3431.29    106.73 o
  -4   0   4      299.73      292.27     10.51 o
  -3   0   4     1502.76     1302.75     31.36 o
  -2   0   4    13796.27    13395.56    228.49 o
  -1   0   4     5210.63     5350.54     39.05 o
   0   0   4       71.60       90.98      4.28 o
   3   0   4     2115.30     2593.81     18.67 o
   4   0   4      982.54      784.15     11.48 o
   5   0   4     8283.80     8299.22     29.18 o
   6   0   4     3785.23     3729.14     65.87 o
   7   0   4      889.72      946.65      7.98 o
   8   0   4      107.98      117.12      4.61 o
   9   0   4      862.43      810.07      9.71 o
  10   0   4       48.62       58.57      7.84 o
  11   0   4        1.74        8.74      7.98 o
  12   0   4        1.54        1.91      8.23 o
  13   0   4        0.95        9.28      8.92 o
 -13   1   4       18.11       19.26      4.39 o
 -12   1   4      153.21      147.17      4.49 o
 -11   1   4       17.52       18.65      3.93 o
 -10   1   4       71.14       66.01      3.27 o
  -9   1   4        4.61        5.84      3.74 o
  -8   1   4       42.57       43.54      3.67 o
  -7   1   4       38.47       51.71      3.68 o
  -6   1   4      654.86      734.20     13.21 o
  -5   1   4      202.08      226.54      4.47 o
  -4   1   4       52.44       69.96      3.15 o
  -3   1   4       38.50       35.86      3.27 o
  -2   1   4      423.20      397.74      5.09 o
  -1   1   4      221.68      257.52      4.40 o
   0   1   4     6114.10     6531.38     35.35 o
   1   1   4      696.48      697.55     11.95 o
   2   1   4     2524.03     2597.33     77.04 o
   3   1   4     3585.42     3556.25     39.92 o
   4   1   4     1304.32     1293.47     10.43 o
   5   1   4      497.69      547.90      6.23 o
   6   1   4      427.66      414.69      5.47 o
   7   1   4       28.76       39.42      3.80 o
   8   1   4      113.70      101.85      4.56 o
   9   1   4       69.45       66.33      4.48 o
  10   1   4       76.14       71.51      4.60 o
  11   1   4        1.23        5.70      5.63 o
  12   1   4        8.76       10.54      6.00 o
  13   1   4       22.23       24.48      6.42 o
 -13   2   4       27.54       24.70      4.06 o
 -12   2   4       88.63       92.21      4.62 o
 -11   2   4       74.73       85.11      3.88 o
 -10   2   4       21.21       20.29      3.48 o
  -9   2   4      602.57      600.23     14.82 o
  -8   2   4      220.21      216.04      5.15 o
  -7   2   4      671.95      663.00     11.58 o
  -6   2   4      268.34      261.87      7.01 o
  -5   2   4     1316.34     1312.19     30.28 o
  -4   2   4      206.28      255.75      4.12 o
  -3   2   4     1111.30     1075.39      9.48 o
  -2   2   4     3300.92     3084.44     41.79 o
  -1   2   4     5932.09     5657.64     85.85 o
   0   2   4      223.60      256.23      6.09 o
   1   2   4     1190.25     1113.93     17.34 o
   2   2   4     4617.26     4595.27     48.21 o
   3   2   4      136.29      105.02      3.92 o
   4   2   4       29.69       23.23      3.33 o
   5   2   4      923.62      912.01      9.03 o
   6   2   4     2148.81     2076.79     27.92 o
   7   2   4        2.71        6.56      4.45 o
   8   2   4      374.12      369.55     16.04 o
   9   2   4      978.09      945.32     15.33 o
  10   2   4      455.92      449.92      5.64 o
  11   2   4      199.10      209.98      5.28 o
  12   2   4      172.28      181.54      5.61 o
 -12   3   4        1.19        3.56      4.11 o
 -11   3   4        6.33        6.66      3.52 o
 -10   3   4       66.15       63.09      4.28 o
  -9   3   4      212.93      206.61      4.77 o
  -8   3   4       19.11       17.91      3.46 o
  -7   3   4        6.19        5.62      3.69 o
  -6   3   4       10.31       11.22      3.45 o
  -5   3   4       26.83       24.24      3.78 o
  -4   3   4      105.24      115.21      3.99 o
  -3   3   4      182.31      178.48      5.83 o
  -2   3   4      581.38      633.71      5.87 o
  -1   3   4      282.37      278.56      8.61 o
   0   3   4      421.15      426.76      8.82 o
   1   3   4      467.18      473.34      7.86 o
   2   3   4      649.20      722.69     17.00 o
   3   3   4      516.96      578.08      6.35 o
   4   3   4        0.71        3.24      4.91 o
   5   3   4       59.48       68.43      4.43 o
   6   3   4      566.11      538.30     15.10 o
   7   3   4      203.74      194.18      5.83 o
   8   3   4      378.66      386.38      5.79 o
   9   3   4       24.78       21.78      3.79 o
  10   3   4        0.54        5.36      4.19 o
  11   3   4        1.21        5.97      5.08 o
  12   3   4       30.71       32.49      6.86 o
 -12   4   4        6.98        9.63      5.01 o
 -11   4   4       15.37       10.62      3.88 o
 -10   4   4       24.15       30.36      4.81 o
  -9   4   4        0.96        7.43      4.13 o
  -8   4   4       33.78       44.84      4.26 o
  -7   4   4       32.87       28.20      4.98 o
  -6   4   4      310.15      279.28      5.01 o
  -5   4   4      194.06      194.88      4.92 o
  -4   4   4      152.80      149.42      4.31 o
  -3   4   4        3.39        3.57      3.34 o
  -2   4   4      747.11      673.57      6.58 o
  -1   4   4     1408.50     1300.35     15.81 o
   0   4   4     1074.75     1000.75     19.17 o
   1   4   4     1228.64     1275.66      7.88 o
   2   4   4      804.74      797.26      6.71 o
   3   4   4     1907.92     1962.41     10.30 o
   4   4   4     2003.06     2109.97     14.03 o
   5   4   4      835.60      932.04     42.12 o
   6   4   4      485.70      530.31     18.13 o
   7   4   4      884.78      899.46     30.71 o
   8   4   4       54.18       55.67      4.12 o
   9   4   4      192.30      191.77      4.57 o
  10   4   4      226.15      207.84      4.76 o
  11   4   4       64.02       66.40      5.27 o
 -11   5   4       26.53       25.84      7.66 o
 -10   5   4        0.20        6.59      6.12 o
  -9   5   4        8.59        9.57      7.15 o
  -8   5   4        0.96       -2.07      4.01 o
  -7   5   4       10.96        3.71      4.72 o
  -6   5   4       11.54        7.51      4.73 o
  -5   5   4       73.37       81.52      4.08 o
  -4   5   4       25.08       25.93      4.00 o
  -3   5   4       13.65       12.32      3.27 o
  -2   5   4        7.17        7.02      3.81 o
  -1   5   4       23.79       21.71      4.25 o
   0   5   4      156.39      135.22      4.77 o
   1   5   4        2.36        5.36      4.30 o
   2   5   4       16.91       13.70      4.25 o
   3   5   4      141.88      131.49      8.45 o
   4   5   4       74.60       73.26     13.23 o
   5   5   4      296.21      298.88      5.49 o
   6   5   4       58.31       63.92      4.86 o
   7   5   4       25.95       29.33      5.68 o
   8   5   4       15.49        9.47      4.76 o
   9   5   4        0.43        2.67      5.81 o
  10   5   4       16.37       19.76      4.34 o
  11   5   4       16.66       14.36      5.32 o
 -10   6   4       25.98       26.77      6.47 o
  -9   6   4       27.74       23.05      4.66 o
  -8   6   4       37.18       42.15      5.16 o
  -7   6   4       55.98       58.44      5.02 o
  -6   6   4      417.32      419.14     16.59 o
  -5   6   4      478.86      510.51      9.92 o
  -4   6   4      362.18      404.14      5.27 o
  -3   6   4      173.51      188.93      4.42 o
  -2   6   4      293.16      268.14      4.86 o
  -1   6   4      307.17      293.27      5.25 o
   0   6   4      517.12      507.00      5.86 o
   1   6   4        3.48        4.39      4.21 o
   2   6   4      192.77      222.02      4.93 o
   3   6   4      297.56      323.79      7.52 o
   4   6   4       35.25       42.18      8.23 o
   5   6   4      130.05      140.54      6.43 o
   6   6   4      550.19      538.49     12.49 o
   7   6   4      160.18      146.88     16.94 o
   8   6   4       84.17       88.33     10.09 o
   9   6   4       16.64       11.29      5.17 o
  10   6   4       41.74       33.11      6.75 o
  -8   7   4       22.11       21.55     11.37 o
  -7   7   4       47.27       44.49      5.51 o
  -6   7   4       81.65       79.88     15.26 o
  -5   7   4       51.34       50.93      6.22 o
  -4   7   4        0.12        1.84      4.41 o
  -3   7   4      121.75      123.01      4.42 o
  -2   7   4       29.41       27.92      4.63 o
  -1   7   4       82.82       72.88      4.25 o
   0   7   4        9.34        4.17      4.55 o
   1   7   4        4.71        6.46      5.04 o
   2   7   4        6.99        6.78      5.87 o
   3   7   4       14.69       14.88      6.59 o
   4   7   4        5.16        4.22      8.38 o
   5   7   4       40.31       29.76      6.43 o
   6   7   4        9.76        9.28      8.88 o
   7   7   4        1.67       -1.91      6.43 o
   8   7   4       32.02       29.65      6.90 o
  -6   8   4       38.72       49.57      6.77 o
  -5   8   4       14.45       11.85      5.23 o
  -4   8   4        4.89        6.27      4.23 o
  -3   8   4       24.13       24.16      4.10 o
  -2   8   4      142.97      126.41      5.24 o
  -1   8   4       53.26       48.26      4.34 o
   0   8   4      143.65      141.61      6.69 o
   1   8   4      137.35      145.20      7.31 o
   2   8   4      132.46      142.64      6.34 o
   3   8   4      120.38      132.63      6.43 o
   4   8   4       68.67       65.72      9.75 o
   5   8   4       59.23       69.66      7.19 o
   6   8   4       41.43       39.40      7.19 o
  -3   9   4        0.88        3.84      4.34 o
  -2   9   4        1.03        4.45      5.51 o
  -1   9   4       31.14       27.42      6.48 o
   0   9   4       26.99       23.60      6.40 o
   1   9   4        0.72       -0.67      6.94 o
   2   9   4        0.55       -0.96      5.60 o
   3   9   4        1.09        9.97      7.01 o
 -13   1   5       15.41       17.10      3.96 o
 -12   1   5       77.97       82.48      3.90 o
 -11   1   5       29.34       39.07      3.68 o
 -10   1   5       45.38       46.86      3.21 o
  -9   1   5      839.34      811.52      7.82 o
  -8   1   5     1458.48     1379.99     24.85 o
  -7   1   5     1138.36     1135.07     39.42 o
  -6   1   5       85.73       78.24      3.56 o
  -5   1   5       44.82       30.54      3.24 o
  -4   1   5     1141.69     1124.17     21.69 o
  -3   1   5     2166.39     2220.69     31.30 o
  -2   1   5     5772.98     5775.91     72.88 o
  -1   1   5    20058.43    18085.60    189.40 o
   0   1   5     6706.92     6749.52     76.52 o
   1   1   5       44.50       40.26      4.65 o
   2   1   5     4132.39     4040.70     24.19 o
   3   1   5     3322.69     3095.86     17.48 o
   4   1   5     5761.90     5568.92    107.61 o
   5   1   5      884.99      813.74      7.29 o
   6   1   5     1206.06     1163.80     28.08 o
   7   1   5     1428.20     1401.81     16.04 o
   8   1   5      410.34      412.88      7.87 o
   9   1   5      142.06      144.21      8.22 o
  10   1   5      192.87      213.64     15.62 o
  11   1   5      352.58      365.58     17.08 o
  12   1   5       29.36       32.47      6.06 o
  13   1   5       11.44       16.77      6.46 o
 -13   2   5        1.33        2.39      3.64 o
 -12   2   5       11.75       15.28      3.51 o
 -11   2   5       37.69       32.89      4.06 o
 -10   2   5        5.49        7.84      3.91 o
  -9   2   5      526.42      517.28     12.26 o
  -8   2   5        8.01        9.36      3.33 o
  -7   2   5        5.93       14.07      3.55 o
  -6   2   5        6.99        1.18      2.99 o
  -5   2   5      107.51      146.78      3.67 o
  -4   2   5       57.02       58.08      2.96 o
  -3   2   5      240.01      249.62      3.64 o
  -2   2   5      713.04      737.04     11.99 o
  -1   2   5     2400.02     2348.14     82.46 o
   0   2   5      832.46      765.80     12.78 o
   1   2   5      629.57      742.37     11.25 o
   2   2   5        7.77       14.35      3.94 o
   3   2   5        3.13        7.04      4.81 o
   4   2   5      227.39      267.10     10.57 o
   5   2   5      186.37      192.70      4.80 o
   6   2   5      128.62      130.50      4.20 o
   7   2   5       90.18      102.14      6.80 o
   8   2   5      605.67      596.35     10.56 o
   9   2   5       14.43       19.04      4.46 o
  10   2   5        7.68        7.34      4.56 o
  11   2   5        0.44       -0.92      6.45 o
  12   2   5        0.06       -0.72      5.08 o
 -12   3   5       95.55       94.24      4.48 o
 -11   3   5      213.72      219.54      7.59 o
 -10   3   5      281.72      271.57      6.78 o
  -9   3   5      408.14      412.85     13.77 o
  -8   3   5      392.55      389.12      9.73 o
  -7   3   5      903.42      915.49     18.54 o
  -6   3   5      334.34      341.38      7.39 o
  -5   3   5      190.99      166.96      3.51 o
  -4   3   5     1104.98     1055.04     10.08 o
  -3   3   5     2511.23     2498.09     28.38 o
  -2   3   5     3682.90     3646.24     51.09 o
  -1   3   5     7848.78     7339.18    103.87 o
   0   3   5     5554.91     5328.81     13.69 o
   1   3   5      669.89      588.99      8.67 o
   2   3   5       25.43       11.14      3.45 o
   3   3   5      620.31      540.54     12.13 o
   4   3   5      341.70      287.54      5.41 o
   5   3   5      177.12      157.08      4.23 o
   6   3   5      358.74      371.03     11.98 o
   7   3   5      113.44      128.53      4.16 o
   8   3   5      310.45      324.72      5.29 o
   9   3   5       42.01       49.80      4.27 o
  10   3   5      155.90      161.48      4.25 o
  11   3   5      185.43      180.72      7.12 o
  12   3   5       69.68       76.60      7.09 o
 -12   4   5        4.70        0.68      4.47 o
 -11   4   5        0.84        3.19      4.26 o
 -10   4   5        0.04       -1.29      4.07 o
  -9   4   5       14.37       18.65      4.27 o
  -8   4   5        0.37        4.37      4.09 o
  -7   4   5       18.90       23.84      4.69 o
  -6   4   5       25.34       31.70      5.63 o
  -5   4   5        1.20        4.95      4.24 o
  -4   4   5       89.95      110.69      4.33 o
  -3   4   5      557.94      608.52      8.30 o
  -2   4   5        1.88       -0.32      3.93 o
  -1   4   5       80.66       88.58      3.43 o
   0   4   5        0.04       -0.03      4.10 o
   1   4   5      329.17      389.89      5.57 o
   2   4   5      212.22      237.62      6.19 o
   3   4   5      406.75      416.29     13.88 o
   4   4   5      226.13      252.81      8.63 o
   5   4   5       93.09       85.36      5.72 o
   6   4   5        0.05       -1.95      4.44 o
   7   4   5      454.22      493.60     31.51 o
   8   4   5       59.93       61.57      6.46 o
   9   4   5        1.36        1.73      4.84 o
  10   4   5       44.90       46.76      6.28 o
  11   4   5        7.56        6.54      6.25 o
 -11   5   5       29.07       34.05      6.53 o
 -10   5   5       20.17       22.73      4.98 o
  -9   5   5        1.77        7.75      5.83 o
  -8   5   5      164.55      185.66      6.37 o
  -7   5   5      426.54      444.65     25.49 o
  -6   5   5      385.42      362.77      9.52 o
  -5   5   5      115.96      119.06      3.94 o
  -4   5   5      368.00      397.38      4.81 o
  -3   5   5      578.90      610.07     10.94 o
  -2   5   5      489.76      488.86     14.60 o
  -1   5   5      911.99      884.88      6.64 o
   0   5   5     2204.86     2156.69     19.34 o
   1   5   5      429.93      393.87      6.59 o
   2   5   5        5.55        8.04      4.56 o
   3   5   5      554.51      509.48     22.00 o
   4   5   5     1257.16     1329.28     12.35 o
   5   5   5     1578.19     1636.55     11.34 o
   6   5   5     1078.17     1163.20     11.63 o
   7   5   5      242.89      247.27      6.90 o
   8   5   5        5.31        7.66      5.74 o
   9   5   5        9.21       15.02      8.52 o
  10   5   5       57.16       57.45      8.81 o
  11   5   5       51.71       48.06      6.79 o
 -10   6   5        0.14        5.59      6.56 o
  -9   6   5       14.16       12.14      5.15 o
  -8   6   5       12.85       12.46      7.31 o
  -7   6   5        1.12        5.17      4.98 o
  -6   6   5       14.78       16.56      7.10 o
  -5   6   5       25.94       25.32      4.11 o
  -4   6   5        8.53       11.69      3.57 o
  -3   6   5      133.53      131.04      3.78 o
  -2   6   5        6.86        5.81      3.92 o
  -1   6   5        6.70        7.44      3.75 o
   0   6   5      217.43      197.70      4.96 o
   1   6   5       11.65        6.12      4.25 o
   2   6   5        6.52        3.77      3.93 o
   3   6   5       15.25       21.20      6.16 o
   4   6   5        4.38        6.97      8.02 o
   5   6   5       12.06        6.97      8.16 o
   6   6   5       15.42       20.37      6.14 o
   7   6   5       22.77       15.27      6.28 o
   8   6   5       26.14       30.33      8.74 o
   9   6   5       22.48       30.12      8.99 o
  -8   7   5       41.81       44.63      6.73 o
  -7   7   5      117.23      119.00      6.69 o
  -6   7   5      173.31      177.17      5.70 o
  -5   7   5      113.35      118.19      5.68 o
  -4   7   5      125.35      133.15      4.26 o
  -3   7   5      199.25      217.48      4.23 o
  -2   7   5       30.21       30.09      4.02 o
  -1   7   5      618.77      611.61     13.42 o
   0   7   5      609.35      556.07     22.97 o
   1   7   5       95.02       98.50      4.73 o
   2   7   5       47.50       45.46      4.83 o
   3   7   5      137.35      160.01      7.25 o
   4   7   5       79.16       90.02      6.54 o
   5   7   5      190.77      190.30      9.46 o
   6   7   5      122.93      124.73      9.68 o
   7   7   5       98.87      122.09      9.57 o
   8   7   5       68.25       78.29      9.57 o
  -6   8   5        3.58        9.92      6.60 o
  -5   8   5        0.24       -0.08      6.42 o
  -4   8   5        1.86        2.96      4.55 o
  -3   8   5       30.72       36.04      4.26 o
  -2   8   5        8.31        3.26      4.34 o
  -1   8   5        3.81        4.72      4.84 o
   0   8   5        7.48        7.14      4.82 o
   1   8   5       17.94       20.13      5.80 o
   2   8   5       32.37       29.28      5.37 o
   3   8   5        6.61        9.91      7.44 o
   4   8   5        0.73        4.12      9.46 o
   5   8   5        0.03       -2.20      9.61 o
   6   8   5        0.58       -1.37      6.82 o
  -3   9   5       24.27       23.62      4.76 o
  -2   9   5       63.53       63.61      4.60 o
  -1   9   5       75.46       76.91      5.78 o
   0   9   5      136.31      138.14      7.01 o
   1   9   5       40.66       45.04      7.11 o
   2   9   5       37.29       34.25      7.11 o
 -13   0   6        7.40        9.84      5.12 o
 -12   0   6        1.79        3.79      4.86 o
 -11   0   6       47.29       46.62      6.52 o
 -10   0   6      126.14      131.21      4.94 o
  -9   0   6       66.58       74.54      8.23 o
  -8   0   6       80.43       76.41     12.64 o
  -7   0   6     1795.51     1697.67     82.44 o
  -6   0   6     1721.53     1727.25     56.50 o
  -5   0   6       24.00       27.78      4.49 o
  -4   0   6      179.64      209.97      6.52 o
  -3   0   6        6.31        5.30      4.42 o
  -2   0   6    12449.09    12450.05    203.14 o
  -1   0   6    28350.89    26756.42     43.97 o
   0   0   6      346.26      466.78      7.64 o
   1   0   6     4887.11     4618.26     22.68 o
   4   0   6    15109.59    15066.55     37.27 o
   5   0   6       48.68       87.42      5.38 o
   6   0   6      144.20      116.57      7.55 o
   7   0   6       26.54       19.64      7.08 o
   8   0   6      503.70      482.19      9.35 o
   9   0   6      198.74      202.73      8.34 o
  10   0   6       27.88       18.92      5.45 o
  11   0   6      368.24      345.36      9.57 o
  12   0   6       86.17       72.62      8.92 o
  13   0   6       23.26       17.84      9.21 o
 -13   1   6        1.54        1.54      3.62 o
 -12   1   6        5.18        6.53      4.11 o
 -11   1   6        3.16        3.16      3.51 o
 -10   1   6       10.01       13.35      2.90 o
  -9   1   6        0.26        2.89      2.85 o
  -8   1   6        1.70        3.50      3.24 o
  -7   1   6      216.01      217.62      3.73 o
  -6   1   6       27.25       26.67      3.11 o
  -5   1   6       27.12       31.24      3.22 o
  -4   1   6       22.65       18.99      2.82 o
  -3   1   6      477.80      483.02      4.59 o
  -2   1   6     2264.95     2301.94     21.00 o
  -1   1   6     6960.69     7012.11     50.59 o
   0   1   6     8279.62     8706.71     59.61 o
   1   1   6     1303.22     1386.01      9.76 o
   2   1   6       60.74       66.73      4.98 o
   3   1   6      175.42      171.78      7.51 o
   4   1   6     1258.93     1308.48     18.47 o
   5   1   6       37.91       38.60      5.12 o
   6   1   6      146.47      178.33      5.36 o
   7   1   6       18.91       28.07      5.22 o
   8   1   6      233.50      226.98      9.73 o
   9   1   6      703.63      644.09      6.64 o
  10   1   6       11.91        9.31      5.57 o
  11   1   6        8.62        8.00      5.82 o
  12   1   6        0.01       -1.96      5.96 o
 -13   2   6        4.47        6.00      3.71 o
 -12   2   6        9.44       13.04      4.42 o
 -11   2   6        1.21        5.89      3.58 o
 -10   2   6      270.80      260.80      7.84 o
  -9   2   6      144.30      159.88      4.94 o
  -8   2   6      296.16      300.97      6.34 o
  -7   2   6      425.91      434.64     10.47 o
  -6   2   6      112.97      111.58      3.66 o
  -5   2   6        3.87       12.30      2.93 o
  -4   2   6      621.78      562.66      6.94 o
  -3   2   6      304.55      266.94      4.47 o
  -2   2   6     7872.87     7782.02    165.54 o
  -1   2   6     3628.66     3780.35     44.63 o
   0   2   6        8.74        5.46      4.25 o
   1   2   6      973.87      914.93     14.39 o
   2   2   6       10.08       28.22      3.44 o
   3   2   6      111.81       81.64      4.71 o
   4   2   6     2547.36     2359.17     68.54 o
   5   2   6     1148.36     1027.69     34.85 o
   6   2   6       21.61       23.45      4.28 o
   7   2   6        2.99        6.21      5.18 o
   8   2   6      218.75      221.88      6.14 o
   9   2   6      527.45      512.56      7.56 o
  10   2   6      466.23      475.05     13.85 o
  11   2   6      215.98      220.27      8.92 o
  12   2   6       60.62       60.14      5.37 o
 -12   3   6        6.93        9.33      4.54 o
 -11   3   6        3.08        7.35      4.41 o
 -10   3   6       23.01       27.65      4.44 o
  -9   3   6        0.05        1.56      3.88 o
  -8   3   6        6.41       11.39      3.81 o
  -7   3   6        0.20        0.30      3.42 o
  -6   3   6      282.15      279.04      6.99 o
  -5   3   6       58.96       52.68      3.20 o
  -4   3   6       86.93       86.83      4.11 o
  -3   3   6      194.64      211.99      4.10 o
  -2   3   6       25.86       31.39      3.90 o
  -1   3   6       38.38       39.41     10.82 o
   0   3   6     1035.60     1183.62     28.17 o
   1   3   6       15.83       16.27      3.62 o
   2   3   6      170.31      203.29      4.24 o
   3   3   6       36.80       51.11      5.41 o
   4   3   6      304.57      326.96      9.46 o
   5   3   6       41.62       52.45      4.76 o
   6   3   6        3.19        2.31      5.10 o
   7   3   6     1474.26     1512.83     28.24 o
   8   3   6       95.21       94.16      4.53 o
   9   3   6        1.48       -1.01      5.08 o
  10   3   6       52.33       50.66      5.06 o
  11   3   6        3.85        6.37      6.65 o
  12   3   6        0.49        2.41      5.49 o
 -12   4   6        7.80        9.82      4.30 o
 -11   4   6       54.60       61.62      8.37 o
 -10   4   6       28.61       28.31      4.54 o
  -9   4   6       99.91       93.09      3.97 o
  -8   4   6        2.68        8.12      4.85 o
  -7   4   6       14.44       15.00      3.98 o
  -6   4   6      159.14      161.23      5.67 o
  -5   4   6       39.11       47.84      3.84 o
  -4   4   6        4.29       10.15      3.82 o
  -3   4   6      586.17      545.26     13.78 o
  -2   4   6      486.94      478.39      6.52 o
  -1   4   6      305.85      257.01      4.70 o
   0   4   6     1093.53     1018.67      6.74 o
   1   4   6     1187.14     1134.55     11.28 o
   2   4   6      966.30      894.60     21.29 o
   3   4   6      308.24      308.52      5.99 o
   4   4   6     1212.84     1201.56     50.30 o
   5   4   6     1137.38     1133.38      9.71 o
   6   4   6      781.69      767.86     10.29 o
   7   4   6       65.03       62.15      8.09 o
   8   4   6      207.92      242.92      8.34 o
   9   4   6      239.60      231.00      6.79 o
  10   4   6      153.39      154.55      6.90 o
  11   4   6       65.52       60.88      6.75 o
 -11   5   6        1.07        6.84      6.45 o
 -10   5   6        4.98        8.04      4.92 o
  -9   5   6        6.06       15.00      4.80 o
  -8   5   6       31.36       25.09      4.61 o
  -7   5   6       55.88       58.40      5.31 o
  -6   5   6       28.57       24.68      4.31 o
  -5   5   6       36.32       40.15      3.68 o
  -4   5   6       26.08       27.21      3.78 o
  -3   5   6       62.77       65.60      3.36 o
  -2   5   6      140.06      127.14      4.63 o
  -1   5   6      128.32      143.13      4.75 o
   0   5   6       29.49       23.56      4.16 o
   1   5   6       20.65       24.58      4.25 o
   2   5   6        2.48        5.32      3.79 o
   3   5   6       31.49       37.64      4.36 o
   4   5   6       96.04       86.88      8.38 o
   5   5   6       42.29       25.93      8.52 o
   6   5   6        0.05       -0.83      8.23 o
   7   5   6       72.64       68.18      5.99 o
   8   5   6       10.19       11.48      5.92 o
   9   5   6       14.27        5.92      8.52 o
  10   5   6       16.22       10.07      8.88 o
 -10   6   6       18.43       16.82      6.56 o
  -9   6   6       15.97       14.76      5.17 o
  -8   6   6       30.10       30.48      5.23 o
  -7   6   6      154.91      142.23      5.32 o
  -6   6   6      159.46      186.55      5.33 o
  -5   6   6      377.44      406.42      9.06 o
  -4   6   6      297.29      281.79      5.69 o
  -3   6   6      132.22      138.24      4.04 o
  -2   6   6        1.66        5.16      3.69 o
  -1   6   6      324.81      360.18      5.98 o
   0   6   6       25.40       31.51      4.39 o
   1   6   6      181.32      169.65      4.64 o
   2   6   6      197.74      163.76      4.55 o
   3   6   6       62.54       54.83      4.56 o
   4   6   6       20.54       30.55      8.16 o
   5   6   6      395.18      437.81      9.82 o
   6   6   6      118.19      112.27      6.39 o
   7   6   6        7.40       11.63      5.99 o
   8   6   6        7.22       14.95      8.88 o
   9   6   6       45.11       47.52      6.50 o
  -8   7   6       18.40       21.25      5.56 o
  -7   7   6       41.11       29.16      6.52 o
  -6   7   6       50.50       57.46      6.36 o
  -5   7   6        9.54        9.85      3.72 o
  -4   7   6       29.18       29.40      4.39 o
  -3   7   6       21.38       23.77      4.44 o
  -2   7   6       10.82       13.08      4.70 o
  -1   7   6       14.33       15.53      4.78 o
   0   7   6        2.49        3.70      4.61 o
   1   7   6      139.40      128.16      4.90 o
   2   7   6       11.47       11.80      4.69 o
   3   7   6      123.55      127.60      7.01 o
   4   7   6       10.90       11.23      8.52 o
   5   7   6        1.45        6.17      8.70 o
   6   7   6        9.74        7.69      9.06 o
   7   7   6       19.52       16.36      9.39 o
   8   7   6        6.28        4.26      9.57 o
  -6   8   6       23.78       32.87      6.82 o
  -5   8   6        3.26        2.88      4.49 o
  -4   8   6        2.72        2.34      4.14 o
  -3   8   6      106.77      109.95      5.10 o
  -2   8   6       46.01       51.17      5.03 o
  -1   8   6       70.42       73.64      5.52 o
   0   8   6      123.53      122.29      5.13 o
   1   8   6       70.28       76.66      5.28 o
   2   8   6       17.94       30.51      5.77 o
   3   8   6       24.64       34.98      7.43 o
   4   8   6       48.69       49.44      9.82 o
   5   8   6       97.96       99.56      9.93 o
   6   8   6       31.32       31.99     10.04 o
  -2   9   6       12.72       13.12      4.49 o
  -1   9   6       10.85       10.46      5.34 o
   0   9   6        1.09        1.23      5.24 o
   1   9   6        1.98       -0.72      5.74 o
   2   9   6        0.00        0.87      6.03 o
 -13   1   7       21.21       28.81      4.45 o
 -12   1   7        4.91        5.30      3.41 o
 -11   1   7       44.56       44.16      4.07 o
 -10   1   7       44.19       43.43      3.50 o
  -9   1   7      482.31      454.04     14.53 o
  -8   1   7      947.97      908.55     27.46 o
  -7   1   7      134.60      142.25      4.46 o
  -6   1   7     2176.56     2177.54     41.29 o
  -5   1   7     1061.87      947.69     21.56 o
  -4   1   7      766.26      701.70     13.41 o
  -3   1   7      728.53      709.63     10.71 o
  -2   1   7     5073.25     4871.58     39.96 o
  -1   1   7     1684.96     1694.82     13.96 o
   0   1   7    11863.91    11665.72    104.56 o
   1   1   7     1739.20     1643.74     19.52 o
   2   1   7     3396.31     3234.31     18.89 o
   3   1   7     5317.42     4860.71    155.82 o
   4   1   7     4738.16     4639.85     18.52 o
   5   1   7     4950.74     4596.49     13.96 o
   6   1   7     2305.70     2229.66     10.20 o
   7   1   7      155.03      158.73      5.63 o
   8   1   7      315.29      294.28      5.56 o
   9   1   7      292.52      297.69     12.67 o
  10   1   7      270.51      280.06      5.61 o
  11   1   7      105.87      107.25     11.41 o
  12   1   7       49.45       46.72      6.24 o
 -13   2   7       13.65       16.62      4.58 o
 -12   2   7        7.85        8.19      4.26 o
 -11   2   7       12.92       15.19      3.67 o
 -10   2   7      116.87      110.89      3.74 o
  -9   2   7        9.89       15.45      3.33 o
  -8   2   7      107.22      107.29      5.23 o
  -7   2   7       18.94       24.27      3.47 o
  -6   2   7       28.05       30.33      3.01 o
  -5   2   7     1058.68     1200.47     12.79 o
  -4   2   7       27.90       36.75      3.18 o
  -3   2   7       19.21       22.41      2.80 o
  -2   2   7      804.22      812.38      5.74 o
  -1   2   7      430.27      452.76      4.54 o
   0   2   7       73.79       91.50      4.09 o
   1   2   7     2766.78     2887.80     46.64 o
   2   2   7      148.63      155.57      3.96 o
   3   2   7       97.09       90.55      5.09 o
   4   2   7      126.65      108.52      5.09 o
   5   2   7      501.11      493.51     17.60 o
   6   2   7        6.12        7.74      4.09 o
   7   2   7      170.63      170.43      5.00 o
   8   2   7       17.31       15.19      5.37 o
   9   2   7       18.31       20.05      5.81 o
  10   2   7        1.62        1.18      5.80 o
  11   2   7       18.10       19.57      6.09 o
  12   2   7       49.79       57.92      6.52 o
 -12   3   7       39.38       42.99      4.45 o
 -11   3   7        2.20        2.11      3.97 o
 -10   3   7       72.05       66.64      3.74 o
  -9   3   7      187.97      192.60      5.43 o
  -8   3   7      727.02      711.32     17.74 o
  -7   3   7      353.89      348.44      5.64 o
  -6   3   7      275.46      251.15      5.47 o
  -5   3   7      742.93      736.15      4.71 o
  -4   3   7     1483.16     1617.14     28.10 o
  -3   3   7      760.19      730.47     15.74 o
  -2   3   7     4517.60     4310.17     60.93 o
  -1   3   7     4010.38     3950.33     76.70 o
   0   3   7     1628.51     1674.11     24.07 o
   1   3   7      545.84      527.94      8.40 o
   2   3   7      503.86      415.65     10.27 o
   3   3   7     1202.48     1117.31     31.89 o
   4   3   7       88.65       69.86      4.30 o
   5   3   7      404.77      414.63     13.23 o
   6   3   7     1121.36     1072.64     21.53 o
   7   3   7      565.82      538.01     10.15 o
   8   3   7      202.13      201.85      8.24 o
   9   3   7      254.12      260.72      7.03 o
  10   3   7      203.16      217.64      5.20 o
  11   3   7      147.19      158.97      6.08 o
  12   3   7       10.64       10.46      5.01 o
 -12   4   7        0.10       -1.21      4.96 o
 -11   4   7       20.65       20.11      3.76 o
 -10   4   7       26.36       23.10      4.50 o
  -9   4   7       13.52       18.03      4.03 o
  -8   4   7       30.55       30.94      3.72 o
  -7   4   7       49.18       44.40      4.61 o
  -6   4   7      269.44      265.89      7.33 o
  -5   4   7      273.87      271.09      4.88 o
  -4   4   7      134.84      140.99      4.94 o
  -3   4   7        4.81        4.89      3.83 o
  -2   4   7       58.61       54.10      3.82 o
  -1   4   7        6.45        3.26      3.27 o
   0   4   7      135.73      180.10      4.42 o
   1   4   7        2.22        3.36      3.82 o
   2   4   7     1107.13     1217.94     17.15 o
   3   4   7      110.68       99.60      6.00 o
   4   4   7        4.21       -0.41      6.15 o
   5   4   7       12.68       17.80      7.73 o
   6   4   7      222.36      203.70      6.28 o
   7   4   7       21.92       19.21      8.12 o
   8   4   7       67.33       62.29      8.20 o
   9   4   7        7.40        5.89      5.96 o
  10   4   7       65.15       74.21      8.99 o
  11   4   7       45.73       52.58      9.14 o
 -11   5   7       43.09       41.97      5.29 o
 -10   5   7        0.36        2.12      5.55 o
  -9   5   7       60.78       72.56      5.96 o
  -8   5   7      211.03      218.46     16.69 o
  -7   5   7      528.23      486.99     22.90 o
  -6   5   7      115.93      117.01      4.89 o
  -5   5   7      142.53      155.73      5.66 o
  -4   5   7        1.86        2.31      3.10 o
  -3   5   7       98.78       91.84      3.40 o
  -2   5   7      443.28      433.90      6.91 o
  -1   5   7     2631.52     2609.36     21.64 o
   0   5   7      635.50      635.38     13.18 o
   1   5   7       87.25       91.23      3.80 o
   2   5   7     1254.20     1282.86     26.30 o
   3   5   7     1904.20     1889.61      9.98 o
   4   5   7      883.97      867.78     10.83 o
   5   5   7      603.50      598.83     10.07 o
   6   5   7      720.14      700.84     10.58 o
   7   5   7       70.45       88.47      6.07 o
   8   5   7       72.13       77.24      6.10 o
   9   5   7       65.50       72.69      6.28 o
  10   5   7      139.21      120.29      6.86 o
 -10   6   7        0.56        5.36      5.45 o
  -9   6   7       12.47       10.81      4.56 o
  -8   6   7       15.56        9.39      7.67 o
  -7   6   7       20.21       19.01      4.00 o
  -6   6   7        0.07        3.25      3.85 o
  -5   6   7        4.00        1.35      3.64 o
  -4   6   7        0.05       -2.22      3.59 o
  -3   6   7        5.69        2.88      3.64 o
  -2   6   7       62.09       58.73      4.53 o
  -1   6   7      399.79      364.14     10.53 o
   0   6   7       16.01       18.84      3.31 o
   1   6   7        8.05       14.28      3.75 o
   2   6   7        0.01        2.10      4.21 o
   3   6   7       39.34       33.92      5.23 o
   4   6   7        1.67        4.69      5.96 o
   5   6   7        6.98        5.67      8.49 o
   6   6   7        3.32        4.80      6.17 o
   7   6   7        8.44        2.85      8.88 o
   8   6   7       11.51       11.92      6.43 o
   9   6   7       26.03       56.98      9.46 o
  -8   7   7       50.97       46.55      6.89 o
  -7   7   7       82.15       91.52      5.52 o
  -6   7   7       73.60       79.63      5.73 o
  -5   7   7      193.88      205.21      6.36 o
  -4   7   7      185.20      197.25      5.11 o
  -3   7   7      121.68      114.05      4.28 o
  -2   7   7      298.34      265.37      4.96 o
  -1   7   7      772.68      785.62      8.79 o
   0   7   7      159.74      171.45      5.11 o
   1   7   7      148.01      164.77      5.36 o
   2   7   7      312.79      311.81      8.34 o
   3   7   7      181.57      163.30      8.14 o
   4   7   7      123.03      121.44      9.46 o
   5   7   7      229.86      232.63      9.61 o
   6   7   7      116.74      127.25      9.61 o
   7   7   7      140.96      141.34      9.57 o
   8   7   7        7.50       12.42      6.90 o
  -6   8   7        0.08        5.29      5.42 o
  -5   8   7        4.35        6.60      5.01 o
  -4   8   7       18.09       16.69      4.49 o
  -3   8   7       18.29       17.03      4.24 o
  -2   8   7       14.55       11.80      3.72 o
  -1   8   7        2.90        2.39      4.90 o
   0   8   7        0.10       -0.43      4.80 o
   1   8   7       29.33       31.10      4.92 o
   2   8   7       14.08       10.98      5.32 o
   3   8   7        4.20        9.13      5.81 o
   4   8   7        1.95       13.22      9.79 o
   5   8   7        0.96        1.08      6.97 o
  -2   9   7       33.18       35.72      4.19 o
  -1   9   7       82.84       85.98      5.54 o
   0   9   7       44.08       43.75      5.49 o
   1   9   7       27.34       24.92      7.14 o
 -13   0   8        5.14        4.94      5.21 o
 -12   0   8       57.62       63.62      6.02 o
 -11   0   8        6.07        8.69      5.53 o
 -10   0   8      863.09      849.41     43.98 o
  -9   0   8      561.69      521.16     40.05 o
  -8   0   8       88.85       91.29      4.29 o
  -7   0   8       56.02       51.78      3.48 o
  -6   0   8       74.28       82.46      4.08 o
  -5   0   8       23.32       48.97      4.49 o
  -4   0   8     2505.45     2386.68     59.28 o
  -3   0   8     2808.82     2844.76     76.45 o
  -2   0   8      336.94      443.26      9.12 o
  -1   0   8     1295.14     1456.63     11.84 o
   0   0   8     1398.64     1420.30     41.02 o
   1   0   8     1317.84     1315.34     11.95 o
   4   0   8     2085.01     1725.38     12.93 o
   5   0   8      146.54      112.67      6.79 o
   6   0   8      109.63      109.38      7.08 o
   7   0   8      349.41      371.18      7.19 o
   8   0   8      477.27      426.94      7.62 o
   9   0   8        4.29       16.57      7.91 o
  10   0   8      548.20      476.70      9.97 o
  11   0   8      194.15      195.76      9.21 o
  12   0   8       54.18       58.86      8.99 o
 -13   1   8        1.08        0.76      4.39 o
 -12   1   8        0.63        4.59      4.16 o
 -11   1   8        3.66        5.21      3.22 o
 -10   1   8      277.02      271.88      6.19 o
  -9   1   8       92.15       99.29      3.51 o
  -8   1   8      102.65       95.14      3.18 o
  -7   1   8       18.46       19.61      3.03 o
  -6   1   8       13.98        9.91      2.44 o
  -5   1   8        7.14       12.88      2.77 o
  -4   1   8      318.00      338.41      5.78 o
  -3   1   8      616.32      718.98      9.20 o
  -2   1   8       53.84       43.86      2.90 o
  -1   1   8     2711.27     2855.94     25.73 o
   0   1   8     4275.30     4552.55     11.53 o
   1   1   8     1223.48     1338.97     10.31 o
   2   1   8      110.09      127.94      6.90 o
   3   1   8        2.14       -1.77      6.14 o
   4   1   8      299.08      251.01      7.76 o
   5   1   8      402.38      363.20      6.63 o
   6   1   8      284.90      289.04      5.26 o
   7   1   8        3.82        2.51      4.15 o
   8   1   8        1.37        4.05      4.51 o
   9   1   8        1.41        0.54      4.65 o
  10   1   8        0.32        3.04      5.69 o
  11   1   8       26.60       23.47      4.90 o
  12   1   8       21.88       23.02      6.36 o
 -13   2   8       29.64       32.54      4.62 o
 -12   2   8       20.00       27.25      3.80 o
 -11   2   8       24.32       29.01      3.68 o
 -10   2   8        8.54        7.81      3.48 o
  -9   2   8       29.30       29.27      3.41 o
  -8   2   8      344.20      340.53     10.94 o
  -7   2   8      414.02      397.71     11.19 o
  -6   2   8       96.35       86.64      3.43 o
  -5   2   8      391.51      399.98      7.41 o
  -4   2   8     3625.62     3595.27     61.34 o
  -3   2   8     2795.09     2934.92     41.32 o
  -2   2   8     4265.97     4305.02     89.64 o
  -1   2   8      221.87      178.33      4.95 o
   0   2   8      504.70      483.74     14.75 o
   1   2   8       21.31       45.18      4.27 o
   2   2   8       18.99        8.59      3.94 o
   3   2   8     1190.87     1185.91     50.05 o
   4   2   8     1554.18     1482.51     74.70 o
   5   2   8      133.01      118.90      4.39 o
   6   2   8      560.44      535.14      8.87 o
   7   2   8      623.89      609.91      8.31 o
   8   2   8        2.35       11.96      9.37 o
   9   2   8       19.01       25.74      5.63 o
  10   2   8      212.79      203.07     10.40 o
  11   2   8      105.32       95.94      6.93 o
  12   2   8       26.69       28.28      6.47 o
 -12   3   8        1.59        4.78      4.40 o
 -11   3   8        0.64       -0.15      4.36 o
 -10   3   8       22.72       28.32      3.63 o
  -9   3   8      164.91      168.28      4.51 o
  -8   3   8       15.16       12.12      3.66 o
  -7   3   8        2.38        1.65      3.45 o
  -6   3   8        4.07        3.16      2.99 o
  -5   3   8      421.35      448.42      5.82 o
  -4   3   8       13.34       15.62      3.33 o
  -3   3   8       60.41       60.78      3.11 o
  -2   3   8      160.16      171.51      3.78 o
  -1   3   8       42.01       47.25      3.22 o
   0   3   8       71.95       87.42      5.52 o
   1   3   8      157.37      197.09      5.10 o
   2   3   8        4.75        1.93      3.22 o
   3   3   8      225.60      207.61      7.38 o
   4   3   8       60.95       73.28      4.95 o
   5   3   8        8.15        6.16      3.70 o
   6   3   8      549.42      562.81     14.57 o
   7   3   8     1124.94     1115.71     19.16 o
   8   3   8        2.39        1.38      4.77 o
   9   3   8       21.09       16.19      5.26 o
  10   3   8       11.78        5.45      5.45 o
  11   3   8        9.15        9.57      4.68 o
 -12   4   8       21.78       25.79      4.84 o
 -11   4   8        5.71        6.84      3.72 o
 -10   4   8       34.83       28.60      3.88 o
  -9   4   8       51.78       54.46      4.31 o
  -8   4   8       40.00       39.82      3.60 o
  -7   4   8      311.69      326.06     17.85 o
  -6   4   8      218.20      229.44      4.52 o
  -5   4   8        8.25        7.57      3.11 o
  -4   4   8      206.43      189.95      4.41 o
  -3   4   8     1195.05     1217.46     22.31 o
  -2   4   8      148.19      141.37      4.09 o
  -1   4   8      473.67      456.19     11.34 o
   0   4   8      413.78      360.49     10.55 o
   1   4   8      209.14      196.56      4.37 o
   2   4   8      152.31      158.62      4.81 o
   3   4   8      546.70      547.66      7.21 o
   4   4   8     2645.56     2575.93     12.44 o
   5   4   8     2036.58     1961.18      9.96 o
   6   4   8        3.35       -0.51      6.34 o
   7   4   8       11.64       10.62      8.02 o
   8   4   8      407.50      385.12      7.22 o
   9   4   8      130.57      132.67      6.46 o
  10   4   8       89.54      101.00      9.03 o
  11   4   8      118.61      106.17      7.04 o
 -11   5   8        1.92       -2.32      4.89 o
 -10   5   8        8.58       11.29      5.55 o
  -9   5   8        9.59       11.74      4.63 o
  -8   5   8       18.44       16.37      4.32 o
  -7   5   8       24.40       18.74      3.82 o
  -6   5   8        0.19        0.94      3.94 o
  -5   5   8       21.47       14.88      4.89 o
  -4   5   8      128.88      124.21      3.86 o
  -3   5   8       39.99       49.67      3.55 o
  -2   5   8       94.27       99.25      3.73 o
  -1   5   8       25.64       13.42      4.25 o
   0   5   8       23.12       25.75      3.54 o
   1   5   8       61.50       65.28      4.28 o
   2   5   8        5.00       -1.80      4.43 o
   3   5   8        7.92        5.58      4.04 o
   4   5   8       61.07       65.57      5.48 o
   5   5   8       11.72        5.78      5.81 o
   6   5   8       15.31        3.43      8.31 o
   7   5   8        1.58       -0.79      8.31 o
   8   5   8       28.24       32.46      8.38 o
   9   5   8       56.31       52.07      8.92 o
  10   5   8        0.34        1.12      9.17 o
 -10   6   8       16.74       15.76      6.69 o
  -9   6   8       36.61       33.40      5.41 o
  -8   6   8      124.92      124.27      5.76 o
  -7   6   8      167.58      170.83      7.37 o
  -6   6   8       27.26       37.66      4.36 o
  -5   6   8       25.04       23.75      3.86 o
  -4   6   8      116.80      125.65      4.12 o
  -3   6   8       79.53       89.71      3.92 o
  -2   6   8      295.16      297.13      4.34 o
  -1   6   8      192.88      172.69      4.83 o
   0   6   8      103.95       95.19      4.48 o
   1   6   8       48.60       52.41      4.72 o
   2   6   8       25.69       28.06      4.02 o
   3   6   8       97.65      111.68      5.43 o
   4   6   8      595.92      552.14      8.12 o
   5   6   8      151.60      152.06      9.14 o
   6   6   8        6.13        1.41      6.03 o
   7   6   8        3.13       -5.49      8.96 o
   8   6   8        3.49       10.44      6.64 o
   9   6   8      136.95      131.41      7.33 o
  -8   7   8        3.51        9.10      5.56 o
  -7   7   8       18.99       29.40      6.62 o
  -6   7   8       27.30       25.00      4.07 o
  -5   7   8        1.26        4.11      4.56 o
  -4   7   8        1.40        4.36      3.66 o
  -3   7   8       19.12       27.51      4.02 o
  -2   7   8        7.61       11.40      3.59 o
  -1   7   8        0.46       -1.56      4.66 o
   0   7   8       32.45       30.88      4.65 o
   1   7   8       12.57        8.60      4.57 o
   2   7   8       11.81       15.77      4.22 o
   3   7   8       60.27       62.80      6.34 o
   4   7   8       25.59       29.68      9.28 o
   5   7   8       28.84       24.09      9.32 o
   6   7   8        7.06        9.61      9.50 o
   7   7   8        4.27        8.52      6.46 o
  -6   8   8       25.23       24.10      5.29 o
  -5   8   8       10.40       15.53      4.95 o
  -4   8   8       32.90       29.66      4.67 o
  -3   8   8       60.18       60.13      4.40 o
  -2   8   8       59.87       67.70      4.41 o
  -1   8   8      130.22      125.81      7.71 o
   0   8   8       25.77       30.75      4.33 o
   1   8   8        3.92        5.00      5.12 o
   2   8   8        5.44        7.40      5.57 o
   3   8   8       23.61       30.71      6.18 o
   4   8   8      122.53      132.49     10.22 o
   5   8   8       85.43       75.11      7.40 o
 -13   1   9       10.33       14.40      3.98 o
 -12   1   9        0.29       -2.19      3.41 o
 -11   1   9       62.82       66.77      4.09 o
 -10   1   9      147.42      165.72      3.84 o
  -9   1   9       60.88       56.52      3.03 o
  -8   1   9      231.82      230.58      8.31 o
  -7   1   9      277.98      283.79      3.87 o
  -6   1   9      239.42      225.44      8.58 o
  -5   1   9      137.33      108.45      3.26 o
  -4   1   9        6.99       19.68      5.51 o
  -3   1   9     7921.46     7766.36    124.77 o
  -2   1   9     2326.28     2301.03     21.66 o
  -1   1   9     1468.49     1509.10     11.10 o
   0   1   9     4552.58     4517.26     10.84 o
   1   1   9     3114.31     3010.75     87.26 o
   2   1   9     2428.66     2427.84     15.24 o
   3   1   9     4111.21     4210.57     19.36 o
   4   1   9      576.09      499.02      7.22 o
   5   1   9     1983.49     1793.45     30.55 o
   6   1   9      792.91      689.69      6.42 o
   7   1   9      437.77      446.32      6.40 o
   8   1   9     1021.13     1039.16     12.02 o
   9   1   9      303.38      316.11      6.68 o
  10   1   9      362.12      366.01      9.73 o
  11   1   9       89.38       82.99      5.60 o
  12   1   9      129.94      115.63      6.70 o
 -12   2   9        0.06        2.43      4.28 o
 -11   2   9       10.64       10.36      3.61 o
 -10   2   9       15.91       12.68      3.13 o
  -9   2   9       33.50       34.58      3.13 o
  -8   2   9       16.74       17.57      3.29 o
  -7   2   9       15.88       15.37      3.39 o
  -6   2   9      261.48      280.78      9.26 o
  -5   2   9      142.33      149.42      3.24 o
  -4   2   9       21.66       18.69      2.85 o
  -3   2   9      304.52      282.04      5.34 o
  -2   2   9      555.26      579.85      8.90 o
  -1   2   9      445.44      519.52      7.58 o
   0   2   9       48.03       48.84      4.40 o
   1   2   9      305.31      353.27      5.56 o
   2   2   9      137.01      157.00      4.77 o
   3   2   9       58.50       52.03      3.83 o
   4   2   9      200.66      204.71     11.48 o
   5   2   9        4.93        6.78      3.28 o
   6   2   9      634.21      622.14     17.83 o
   7   2   9       26.57       22.15      5.23 o
   8   2   9      134.09      119.85      4.81 o
   9   2   9        3.25        3.23      5.67 o
  10   2   9      103.01       85.18      6.18 o
  11   2   9       49.36       45.73      6.83 o
  12   2   9        0.21        0.19      5.26 o
 -12   3   9       16.40       15.64      4.01 o
 -11   3   9       30.50       29.07      4.25 o
 -10   3   9       28.27       33.74      3.51 o
  -9   3   9       27.25       28.68      3.52 o
  -8   3   9        2.92        8.02      3.27 o
  -7   3   9       38.79       34.52      3.19 o
  -6   3   9      534.99      503.41      4.76 o
  -5   3   9     1596.54     1515.89     20.35 o
  -4   3   9      617.22      553.62     15.81 o
  -3   3   9     1454.91     1351.20     45.71 o
  -2   3   9     2892.00     2843.45     43.24 o
  -1   3   9      160.59      128.15      5.42 o
   0   3   9        6.42       13.55      4.27 o
   1   3   9      155.16      140.54      4.98 o
   2   3   9     1128.26     1128.21     28.06 o
   3   3   9     1466.71     1407.45     50.03 o
   4   3   9     1040.25      977.62     47.72 o
   5   3   9      782.72      725.08     30.15 o
   6   3   9      887.24      848.92     24.52 o
   7   3   9      286.91      308.99      5.66 o
   8   3   9      471.64      462.82      9.11 o
   9   3   9      508.69      480.55      8.97 o
  10   3   9       87.39       94.24      5.74 o
  11   3   9       19.26       24.45      5.36 o
 -11   4   9        4.32        7.06      3.91 o
 -10   4   9        0.55       -0.52      4.36 o
  -9   4   9        0.83        4.43      3.80 o
  -8   4   9      167.43      173.71     18.33 o
  -7   4   9      384.47      369.20     14.55 o
  -6   4   9       56.48       57.60      3.44 o
  -5   4   9       58.67       69.54      4.10 o
  -4   4   9       11.73        9.71      3.37 o
  -3   4   9      230.49      214.34      4.47 o
  -2   4   9        0.47       -0.68      3.64 o
  -1   4   9       14.54       20.82      4.86 o
   0   4   9       37.78       37.10      3.75 o
   1   4   9       28.42       33.59      3.29 o
   2   4   9       21.73       22.49      3.81 o
   3   4   9       60.86       62.07      4.53 o
   4   4   9      141.75      138.03      6.77 o
   5   4   9       37.09       30.03      4.16 o
   6   4   9      563.59      570.94      7.43 o
   7   4   9      140.34      141.59      6.56 o
   8   4   9       78.83       79.20      5.61 o
   9   4   9      258.24      257.98      9.24 o
  10   4   9       13.72       19.17      6.46 o
  11   4   9        6.92       -1.99      9.21 o
 -11   5   9        2.89        1.91      5.87 o
 -10   5   9       11.00        6.47      4.16 o
  -9   5   9       59.43       71.58      5.51 o
  -8   5   9      118.02      107.67      4.28 o
  -7   5   9       65.30       70.85      4.14 o
  -6   5   9      184.42      215.88      9.87 o
  -5   5   9       67.77       72.53      4.32 o
  -4   5   9        5.82        6.37      3.43 o
  -3   5   9       10.71        9.60      3.89 o
  -2   5   9     1229.86     1249.03     18.12 o
  -1   5   9     1167.12     1199.74      9.76 o
   0   5   9      223.23      203.41      5.58 o
   1   5   9      769.61      734.24     14.88 o
   2   5   9      823.41      805.37     13.19 o
   3   5   9      236.95      264.10      5.91 o
   4   5   9      359.37      391.34      6.25 o
   5   5   9     1122.29     1116.19      9.93 o
   6   5   9      288.90      280.11      9.32 o
   7   5   9      116.24      128.92      8.85 o
   8   5   9       61.41       71.28      8.56 o
   9   5   9      313.87      349.88      9.61 o
  10   5   9      160.43      170.34      7.19 o
  -9   6   9        2.09        4.30      5.69 o
  -8   6   9       13.88       11.56      4.35 o
  -7   6   9        0.07        3.92      3.60 o
  -6   6   9        8.37       10.59      3.76 o
  -5   6   9        0.30        1.31      3.81 o
  -4   6   9        8.49        8.07      3.44 o
  -3   6   9        1.61       -0.28      3.30 o
  -2   6   9      415.70      396.06      4.58 o
  -1   6   9       30.54       23.80      3.47 o
   0   6   9       42.42       33.50      4.27 o
   1   6   9        5.81        4.73      3.70 o
   2   6   9       24.18       24.65      4.77 o
   3   6   9       21.75       14.28      4.29 o
   4   6   9       13.12       15.41      5.57 o
   5   6   9        5.98        9.75      8.70 o
   6   6   9       12.07       13.79      6.14 o
   7   6   9        6.18        7.22      6.21 o
   8   6   9        9.39       13.07      9.06 o
   9   6   9        6.23       14.99      9.32 o
  -8   7   9       50.04       48.74      5.66 o
  -7   7   9       30.31       28.74      4.29 o
  -6   7   9      110.37      106.56      5.03 o
  -5   7   9      149.17      147.60      4.81 o
  -4   7   9       61.76       65.31      4.24 o
  -3   7   9       88.43       86.06      4.21 o
  -2   7   9      552.91      547.57      6.77 o
  -1   7   9      251.74      241.95      5.41 o
   0   7   9      167.95      167.64      5.16 o
   1   7   9      198.53      211.16      5.34 o
   2   7   9      267.83      298.24     11.54 o
   3   7   9      127.10      133.17      6.34 o
   4   7   9      291.79      314.81     10.26 o
   5   7   9      136.08      129.64      7.26 o
   6   7   9       88.09       90.31      7.08 o
   7   7   9       14.45        9.57      9.46 o
  -6   8   9       15.47       12.79      4.29 o
  -5   8   9        0.17        3.79      4.16 o
  -4   8   9        4.45        6.34      4.38 o
  -3   8   9       16.05       14.33      4.55 o
  -2   8   9        7.55        8.10      3.84 o
  -1   8   9        3.23        5.70      5.14 o
   0   8   9        0.89        0.33      4.91 o
   1   8   9        0.01        0.84      4.83 o
   2   8   9        6.92        9.68      5.15 o
   3   8   9        0.86        7.68      5.84 o
   4   8   9        1.86        3.29      9.82 o
   5   8   9        0.31        0.32     10.07 o
 -13   0  10       45.13       43.97      6.48 o
 -12   0  10        8.12       10.10      5.94 o
 -11   0  10       95.14       87.33      5.91 o
 -10   0  10      558.28      568.75     29.67 o
  -9   0  10      518.78      561.81     27.64 o
  -8   0  10       54.03       58.17      4.82 o
  -7   0  10      131.81      133.46     10.94 o
  -6   0  10       17.85       32.09      3.70 o
  -5   0  10        2.18        2.82      3.10 o
  -4   0  10      119.59      123.21      4.05 o
  -3   0  10       15.15        7.15      3.47 o
  -2   0  10     1310.22     1271.67     17.12 o
  -1   0  10     6796.72     6686.24     62.91 o
   0   0  10        4.36       12.36      4.17 o
   1   0  10        4.95       10.00      6.03 o
   2   0  10     1188.54     1120.34      9.68 o
   5   0  10      882.81      851.28      9.71 o
   6   0  10       53.55       36.87      6.57 o
   7   0  10      700.29      584.24      9.35 o
   8   0  10      255.62      277.84      6.57 o
   9   0  10      774.38      792.35     10.94 o
  10   0  10      496.38      465.79      9.86 o
  11   0  10      170.87      197.02      9.42 o
  12   0  10       88.44       84.10      9.21 o
 -13   1  10       20.88       20.15      3.74 o
 -12   1  10        1.82        0.59      3.75 o
 -11   1  10       43.35       38.36      3.68 o
 -10   1  10        5.52        6.01      3.15 o
  -9   1  10       88.50       78.90      3.85 o
  -8   1  10       16.50       15.90      2.71 o
  -7   1  10        1.08        2.93      2.50 o
  -6   1  10      129.84      139.89      3.19 o
  -5   1  10       84.48       81.07      3.02 o
  -4   1  10      230.54      227.32      3.30 o
  -3   1  10      190.33      235.05      3.57 o
  -2   1  10      615.64      703.34      6.84 o
  -1   1  10     1741.89     1813.08     22.43 o
   0   1  10     1591.87     1686.38     18.39 o
   1   1  10        1.31       -0.26      2.94 o
   2   1  10      783.57      852.36      9.79 o
   3   1  10      354.10      389.35      8.05 o
   4   1  10      220.48      247.02      4.78 o
   5   1  10        0.38        0.42      3.74 o
   6   1  10      263.96      260.45      5.02 o
   7   1  10        0.27       -0.50      4.07 o
   8   1  10        0.02       -2.15      5.36 o
   9   1  10       45.70       43.73      5.86 o
  10   1  10      162.03      158.36      6.35 o
  11   1  10        0.01        3.76      6.19 o
  12   1  10        6.14       15.87      6.48 o
 -12   2  10        0.58        3.16      4.28 o
 -11   2  10       47.02       43.53      4.17 o
 -10   2  10       30.28       33.51      3.21 o
  -9   2  10      359.14      349.53     17.86 o
  -8   2  10      141.44      150.14      3.77 o
  -7   2  10      160.98      181.17      6.52 o
  -6   2  10       29.25       30.94      2.93 o
  -5   2  10     1401.99     1407.31     23.39 o
  -4   2  10     1640.72     1614.76     20.07 o
  -3   2  10     3199.72     3063.48     55.67 o
  -2   2  10      210.99      193.67      4.73 o
  -1   2  10     7276.32     7281.37     86.62 o
   0   2  10     2651.19     2781.25     29.26 o
   1   2  10      339.70      464.96      5.40 o
   2   2  10      425.57      381.40      8.16 o
   3   2  10     2644.34     2663.40     16.14 o
   4   2  10     1057.48     1020.44     70.92 o
   5   2  10      694.32      656.08     42.02 o
   6   2  10      588.47      538.22     24.44 o
   7   2  10        6.85        9.57      4.20 o
   8   2  10       19.87       28.97      4.53 o
   9   2  10       30.50       38.80      5.80 o
  10   2  10      183.76      176.67      5.45 o
  11   2  10       12.31       13.93      5.43 o
  12   2  10       29.76       39.29      7.25 o
 -12   3  10       10.73       10.50      3.99 o
 -11   3  10        4.99        7.72      3.79 o
 -10   3  10        0.89        7.53      4.10 o
  -9   3  10       15.44       14.04      3.48 o
  -8   3  10       27.52       26.58      3.35 o
  -7   3  10      221.35      219.17      4.02 o
  -6   3  10      231.55      228.88      4.34 o
  -5   3  10      107.73      116.48      2.96 o
  -4   3  10        4.08        1.84      3.23 o
  -3   3  10      242.95      243.84      4.62 o
  -2   3  10       34.43       32.17      3.19 o
  -1   3  10      112.86      129.84      3.56 o
   0   3  10       26.85       24.43      4.22 o
   1   3  10      661.27      763.45     20.08 o
   2   3  10      175.06      159.22      4.65 o
   3   3  10       35.89       28.19      3.81 o
   4   3  10       47.07       48.77      4.13 o
   5   3  10      240.39      214.79     12.42 o
   6   3  10       73.68       67.84      5.42 o
   7   3  10      321.26      301.97      9.31 o
   8   3  10       43.94       42.93      4.35 o
   9   3  10       29.95       30.23      4.51 o
  10   3  10      114.94      103.45      5.02 o
  11   3  10       38.83       49.75      5.54 o
 -11   4  10       33.23       28.28      4.69 o
 -10   4  10       82.27       78.43      4.17 o
  -9   4  10       90.76       81.54      4.94 o
  -8   4  10      360.13      343.63     18.28 o
  -7   4  10       66.69       76.55      5.52 o
  -6   4  10        6.70        8.26      3.59 o
  -5   4  10       35.92       41.35      3.80 o
  -4   4  10      970.46      986.51     28.07 o
  -3   4  10      947.08      939.10     26.77 o
  -2   4  10     1372.63     1323.81     22.58 o
  -1   4  10      366.65      361.38      4.54 o
   0   4  10      125.09      112.17      4.91 o
   1   4  10       93.35       80.67      3.57 o
   2   4  10      458.50      418.18      9.62 o
   3   4  10      868.04      785.34      9.39 o
   4   4  10     1007.15      964.61     23.09 o
   5   4  10      527.17      505.44     19.12 o
   6   4  10       40.18       42.19      4.53 o
   7   4  10      585.08      598.14     19.25 o
   8   4  10      125.63      126.95     11.44 o
   9   4  10       64.20       61.89      5.51 o
  10   4  10      150.77      152.06      9.39 o
 -10   5  10        3.26        2.32      4.48 o
  -9   5  10        8.78        9.24      5.33 o
  -8   5  10       19.81       18.91      4.81 o
  -7   5  10       18.00       21.15      4.05 o
  -6   5  10        9.06       15.63      4.65 o
  -5   5  10       11.98       10.03      4.11 o
  -4   5  10       43.86       48.57      3.66 o
  -3   5  10       43.21       47.70      3.63 o
  -2   5  10       23.20       19.94      3.19 o
  -1   5  10        1.76        2.44      3.98 o
   0   5  10      270.44      268.59      4.29 o
   1   5  10        1.02        3.09      4.00 o
   2   5  10       18.09       14.15      3.60 o
   3   5  10       76.73       78.40      4.68 o
   4   5  10      156.75      150.32      5.43 o
   5   5  10        5.41       12.62      5.94 o
   6   5  10        2.80        8.20      7.98 o
   7   5  10       24.18       23.47      6.17 o
   8   5  10        7.88        9.06      6.21 o
   9   5  10       13.20        7.91      9.10 o
  10   5  10       12.28       14.73      9.42 o
  -9   6  10       39.25       39.17      4.69 o
  -8   6  10      134.49      109.70      4.96 o
  -7   6  10       25.48       27.31      3.79 o
  -6   6  10        1.74        1.57      3.57 o
  -5   6  10        2.54        7.66      4.03 o
  -4   6  10      209.55      212.15      6.90 o
  -3   6  10      336.38      342.01      9.75 o
  -2   6  10      424.93      419.61      4.61 o
  -1   6  10      187.28      184.16      5.30 o
   0   6  10      158.53      168.40      4.20 o
   1   6  10       47.79       50.31      4.36 o
   2   6  10      104.82       98.64      4.93 o
   3   6  10      441.30      437.55      6.24 o
   4   6  10      207.56      211.12      6.12 o
   5   6  10        1.54       10.62      8.74 o
   6   6  10       20.38       32.32      8.88 o
   7   6  10       45.15       60.02      9.03 o
   8   6  10       75.57       78.54      6.93 o
  -8   7  10        2.20        5.62      5.01 o
  -7   7  10        0.30       -1.46      4.53 o
  -6   7  10        5.73       10.49      3.96 o
  -5   7  10       12.64       14.55      3.79 o
  -4   7  10       54.02       60.57      4.47 o
  -3   7  10       27.86       32.63      3.43 o
  -2   7  10       11.56       12.53      3.49 o
  -1   7  10       14.18       18.50      4.69 o
   0   7  10        6.89       11.27      4.61 o
   1   7  10       41.24       44.36      4.82 o
   2   7  10        4.30        7.65      4.85 o
   3   7  10        2.11       -0.54      5.38 o
   4   7  10       68.42       57.92      6.97 o
   5   7  10        7.42        4.33      6.64 o
   6   7  10        0.30        3.68      9.53 o
   7   7  10        0.22       -3.36      6.79 o
  -5   8  10       29.06       30.58      4.98 o
  -4   8  10       36.03       37.03      4.24 o
  -3   8  10       16.30       12.93      4.41 o
  -2   8  10      115.22      117.47      4.58 o
  -1   8  10       43.97       42.67      5.18 o
   0   8  10        8.78       10.67      5.05 o
   1   8  10       35.72       44.31      5.49 o
   2   8  10       25.38       26.33      5.79 o
   3   8  10       56.73       61.30      7.33 o
   4   8  10      134.71      115.16      7.91 o
 -12   1  11        0.93        4.14      3.81 o
 -11   1  11      167.27      162.42      8.85 o
 -10   1  11       11.93       10.18      3.52 o
  -9   1  11        5.41       11.78      3.67 o
  -8   1  11      127.02      133.87      8.08 o
  -7   1  11      195.95      220.00      5.14 o
  -6   1  11       99.66      102.39      2.91 o
  -5   1  11      671.75      680.51      5.30 o
  -4   1  11      430.41      422.04      5.67 o
  -3   1  11      887.81      835.43     13.28 o
  -2   1  11       52.40       33.02      2.48 o
  -1   1  11       91.33       74.31      2.74 o
   0   1  11     3298.24     3191.28      8.58 o
   1   1  11     3004.46     3013.62     44.99 o
   2   1  11     2174.44     2252.53     13.87 o
   3   1  11      355.34      326.62      6.21 o
   4   1  11      196.07      171.06      7.01 o
   5   1  11      853.81      836.31     62.02 o
   6   1  11      569.92      518.90     16.79 o
   7   1  11      456.84      409.05      5.45 o
   8   1  11      174.64      177.26      5.87 o
   9   1  11      567.79      552.41      7.35 o
  10   1  11      255.57      254.79     11.39 o
  11   1  11      170.92      169.83      8.97 o
  12   1  11       17.23       23.95      5.44 o
 -12   2  11        0.18       -0.06      3.88 o
 -11   2  11        0.06        2.53      3.62 o
 -10   2  11       73.14       76.39      3.73 o
  -9   2  11        9.69        7.17      3.30 o
  -8   2  11        0.94       -2.13      2.86 o
  -7   2  11       42.80       41.77      3.13 o
  -6   2  11       71.41       69.81      2.81 o
  -5   2  11       45.93       47.07      3.16 o
  -4   2  11      250.38      266.51      3.11 o
  -3   2  11        9.85        8.67      2.42 o
  -2   2  11     1229.47     1222.21     26.29 o
  -1   2  11      835.89      833.90     13.01 o
   0   2  11      174.18      182.35      5.02 o
   1   2  11      280.07      292.76     11.18 o
   2   2  11        7.62        6.17      4.51 o
   3   2  11       17.85       26.69      6.57 o
   4   2  11       38.95       47.10      3.78 o
   5   2  11      909.93      881.12     52.16 o
   6   2  11       43.48       44.79      4.03 o
   7   2  11       26.76       20.88      4.42 o
   8   2  11       10.25        7.77      3.81 o
   9   2  11       17.76       17.67      4.70 o
  10   2  11        2.91        1.68      6.18 o
  11   2  11       20.04       13.16      6.42 o
 -12   3  11        2.85        4.97      4.00 o
 -11   3  11        2.27        3.37      4.29 o
 -10   3  11       20.90       22.33      3.72 o
  -9   3  11      131.61      127.65      4.11 o
  -8   3  11      145.95      155.46      5.57 o
  -7   3  11      192.76      187.49      5.84 o
  -6   3  11       63.46       67.78      3.16 o
  -5   3  11       14.83       21.62      2.65 o
  -4   3  11      218.48      218.62     12.08 o
  -3   3  11      886.36      853.34     18.45 o
  -2   3  11      102.92       82.14      3.27 o
  -1   3  11        2.79        5.05      3.42 o
   0   3  11       34.34       20.32      4.21 o
   1   3  11     1515.77     1456.88     35.84 o
   2   3  11     1190.57     1192.33      8.14 o
   3   3  11     1715.11     1585.18     78.36 o
   4   3  11     1653.11     1598.10     88.16 o
   5   3  11      508.18      472.93     22.37 o
   6   3  11       26.47       35.44      5.45 o
   7   3  11      107.62       98.61      4.09 o
   8   3  11      359.95      366.30      6.30 o
   9   3  11      410.08      419.00      7.16 o
  10   3  11      170.89      174.59      6.11 o
  11   3  11       78.03       61.48      5.76 o
 -11   4  11        5.47        1.83      4.49 o
 -10   4  11       56.03       53.39      4.07 o
  -9   4  11       18.39       20.97      3.66 o
  -8   4  11       15.77        7.57      3.57 o
  -7   4  11        0.88        2.50      3.69 o
  -6   4  11       84.28       78.31      3.84 o
  -5   4  11      223.36      244.89      8.79 o
  -4   4  11        1.77        2.26      3.32 o
  -3   4  11      255.97      246.76      5.72 o
  -2   4  11       37.25       36.12      3.30 o
  -1   4  11       33.09       34.48      3.32 o
   0   4  11        2.31        5.06      4.42 o
   1   4  11       25.57       24.73      3.30 o
   2   4  11        6.06        6.69      3.79 o
   3   4  11       90.47       90.27      4.46 o
   4   4  11      161.27      167.65      5.63 o
   5   4  11       73.44       73.56      5.79 o
   6   4  11      345.72      334.07      5.30 o
   7   4  11       63.79       58.32      4.89 o
   8   4  11       23.58       20.30      5.54 o
   9   4  11       16.82       15.21      6.23 o
  10   4  11        0.33        3.36      5.57 o
 -10   5  11       58.93       65.46      9.38 o
  -9   5  11       12.08       12.27      3.84 o
  -8   5  11        6.62        7.51      4.06 o
  -7   5  11       45.46       43.86      3.97 o
  -6   5  11       70.54       75.84      3.95 o
  -5   5  11        1.65        4.59      4.06 o
  -4   5  11        3.03        3.76      3.58 o
  -3   5  11      303.51      304.97      8.62 o
  -2   5  11      886.71      903.57     12.69 o
  -1   5  11       55.16       57.06      3.50 o
   0   5  11      210.77      214.13      5.31 o
   1   5  11      452.16      478.71     12.02 o
   2   5  11       78.33       88.65      4.30 o
   3   5  11      217.28      208.73      4.96 o
   4   5  11      803.68      747.54     25.75 o
   5   5  11       38.25       33.95      6.24 o
   6   5  11        8.55       16.39      5.99 o
   7   5  11      185.08      182.04      9.06 o
   8   5  11      543.54      594.10     10.36 o
   9   5  11      295.70      270.18      7.40 o
  -9   6  11        0.42       -0.66      4.89 o
  -8   6  11       18.87       23.33      4.08 o
  -7   6  11       28.80       33.28      3.85 o
  -6   6  11        0.06       -3.31      4.20 o
  -5   6  11        2.43        1.26      3.40 o
  -4   6  11        8.00        4.35      3.18 o
  -3   6  11       13.78       14.91      3.44 o
  -2   6  11       25.36       23.04      3.32 o
  -1   6  11        2.30        3.05      4.38 o
   0   6  11       34.67       33.97      3.87 o
   1   6  11        2.05        3.51      4.28 o
   2   6  11       70.06       66.50      4.57 o
   3   6  11        0.07        3.22      4.70 o
   4   6  11       24.87       23.69      6.64 o
   5   6  11       32.34       33.01      6.10 o
   6   6  11       11.74       21.41      6.28 o
   7   6  11       11.84       15.85      6.75 o
   8   6  11        9.65        6.90      9.39 o
  -7   7  11       19.10       18.95      5.01 o
  -6   7  11       46.94       44.55      4.18 o
  -5   7  11       26.13       31.09      4.73 o
  -4   7  11       80.74       81.65      4.84 o
  -3   7  11      321.18      330.63      5.95 o
  -2   7  11      188.18      194.71      6.03 o
  -1   7  11       45.76       42.91      4.82 o
   0   7  11       76.74       73.06      4.85 o
   1   7  11      198.26      212.68      5.37 o
   2   7  11      131.80      138.26      5.26 o
   3   7  11      308.82      297.64      5.74 o
   4   7  11      175.35      196.62      9.00 o
   5   7  11       43.36       60.92      9.61 o
   6   7  11        0.93       -3.54      6.64 o
  -5   8  11        1.02        0.97      3.82 o
  -4   8  11       31.32       38.13      4.52 o
  -3   8  11        8.41        8.97      4.38 o
  -2   8  11        1.10        1.32      4.30 o
  -1   8  11        4.60        6.98      3.44 o
   0   8  11       13.07        7.56      4.46 o
   1   8  11        3.84        6.88      5.35 o
   2   8  11        4.99        4.35      5.11 o
   3   8  11        7.84       -0.90      7.98 o
   4   8  11        0.48       -1.01     10.33 o
 -12   0  12       16.73       13.96      4.88 o
 -11   0  12      143.92      140.95     10.26 o
 -10   0  12       32.87       27.30      4.65 o
  -9   0  12      387.88      371.61     48.35 o
  -8   0  12       40.80       38.15      5.05 o
  -7   0  12       10.36        8.79      3.80 o
  -6   0  12      133.38      142.35      8.31 o
  -5   0  12      633.93      589.55     30.35 o
  -4   0  12     1592.80     1542.62     50.56 o
  -3   0  12     1353.29     1302.85      7.07 o
  -2   0  12     1750.82     1826.80     15.40 o
  -1   0  12      910.58      871.59      8.59 o
   0   0  12       30.60       46.47      4.16 o
   1   0  12      161.61      138.23      5.13 o
   2   0  12     2149.92     2081.76     12.60 o
   3   0  12      286.26      273.25      7.40 o
   5   0  12     1104.83      954.41     10.00 o
   6   0  12      525.15      478.47      8.49 o
   7   0  12      738.44      736.70      9.82 o
   8   0  12      862.74      862.73     10.62 o
   9   0  12     1313.20     1241.06     12.28 o
  10   0  12      135.88      132.56      9.03 o
  11   0  12      160.82      146.86      9.32 o
 -12   1  12       21.90       18.34      4.29 o
 -11   1  12        0.06        2.49      3.69 o
 -10   1  12        6.61        6.41      3.18 o
  -9   1  12        4.60        9.64      3.24 o
  -8   1  12       21.39       24.54      2.87 o
  -7   1  12        0.15        0.80      2.99 o
  -6   1  12       34.64       32.73      2.69 o
  -5   1  12       10.05        8.61      3.11 o
  -4   1  12      114.87      113.56      3.48 o
  -3   1  12      195.11      189.98      4.98 o
  -2   1  12      618.70      677.66      8.30 o
  -1   1  12      134.25      145.86      3.40 o
   0   1  12       11.00        5.91      3.01 o
   1   1  12        2.77        1.94      2.98 o
   2   1  12      664.02      687.88      6.24 o
   3   1  12      551.38      627.07      7.62 o
   4   1  12        2.73        3.79      6.17 o
   5   1  12       67.97       64.57      3.57 o
   6   1  12        0.64        2.31      4.62 o
   7   1  12        3.82       -1.29      4.93 o
   8   1  12       58.16       52.51      5.43 o
   9   1  12       19.00       21.87      4.76 o
  10   1  12       10.47       11.02      4.98 o
  11   1  12        2.00        3.42      5.14 o
 -12   2  12       16.52       15.07      3.90 o
 -11   2  12        4.59        9.73      3.70 o
 -10   2  12       12.76       13.81      3.27 o
  -9   2  12       42.93       44.07      3.16 o
  -8   2  12      297.28      290.66     11.40 o
  -7   2  12      543.15      533.54     14.61 o
  -6   2  12      768.58      720.53     16.87 o
  -5   2  12       97.86      103.82      3.70 o
  -4   2  12     1300.83     1336.86     13.19 o
  -3   2  12      591.36      631.85     12.22 o
  -2   2  12     1129.01     1123.98     12.43 o
  -1   2  12     3985.61     3961.69     29.53 o
   0   2  12      675.31      592.23      7.21 o
   1   2  12      920.76      885.45     21.19 o
   2   2  12     4913.34     5005.11     19.54 o
   3   2  12     2243.62     2199.37     13.25 o
   4   2  12      317.54      305.30     19.08 o
   5   2  12     1055.46      980.93     71.93 o
   6   2  12       86.36       90.33      4.99 o
   7   2  12      312.06      331.03     15.01 o
   8   2  12        5.57        6.46      4.69 o
   9   2  12       38.76       40.20      4.18 o
  10   2  12       56.73       58.98      5.04 o
  11   2  12      157.23      157.04      6.61 o
 -12   3  12        6.16        5.06      4.53 o
 -11   3  12        0.08        3.50      3.77 o
 -10   3  12       12.19       15.93      4.07 o
  -9   3  12       24.47       21.89      3.23 o
  -8   3  12      317.51      292.44      8.90 o
  -7   3  12        0.94        4.83      2.80 o
  -6   3  12      183.83      172.64      3.16 o
  -5   3  12        0.13        0.73      3.25 o
  -4   3  12       49.12       44.00      2.98 o
  -3   3  12      131.20      127.78      3.54 o
  -2   3  12      342.26      371.77      6.88 o
  -1   3  12       81.12       95.59      3.28 o
   0   3  12       25.66       36.56      3.50 o
   1   3  12       24.35       22.59      4.30 o
   2   3  12      396.44      417.19      5.88 o
   3   3  12       41.93       38.04      4.80 o
   4   3  12       48.26       47.79      4.91 o
   5   3  12       57.63       63.54      4.98 o
   6   3  12      256.42      247.87      5.44 o
   7   3  12       18.42       18.24      4.65 o
   8   3  12      220.47      226.68      5.66 o
   9   3  12        4.62        3.49      4.61 o
  10   3  12       91.42       93.45      4.71 o
  11   3  12       42.86       47.36      4.91 o
 -11   4  12       11.91        7.57      3.84 o
 -10   4  12       31.62       36.62      3.79 o
  -9   4  12      277.43      263.29     12.72 o
  -8   4  12      241.92      219.10      8.68 o
  -7   4  12       79.23       81.19      3.56 o
  -6   4  12      285.80      263.41      3.98 o
  -5   4  12      668.22      697.28     14.66 o
  -4   4  12       14.81       14.00      3.39 o
  -3   4  12      512.62      517.78      5.43 o
  -2   4  12      995.72      989.22     21.87 o
  -1   4  12      326.08      329.63      5.01 o
   0   4  12      178.09      171.03      9.26 o
   1   4  12      232.94      219.03      5.25 o
   2   4  12     1016.72     1032.37     22.20 o
   3   4  12      815.53      803.27     13.38 o
   4   4  12      402.86      373.51      6.32 o
   5   4  12      276.16      225.25      6.33 o
   6   4  12      590.74      551.46     10.41 o
   7   4  12       23.25       35.35      7.26 o
   8   4  12      116.21      124.52      6.24 o
   9   4  12      187.68      165.90     12.01 o
  10   4  12      165.16      172.26     16.21 o
 -10   5  12        0.41        2.79      4.83 o
  -9   5  12       13.31       15.05      5.30 o
  -8   5  12        1.08       -7.38      5.22 o
  -7   5  12       12.19       15.27      3.98 o
  -6   5  12        0.05       -2.57      3.71 o
  -5   5  12       12.06        8.16      4.17 o
  -4   5  12       66.99       73.79      5.63 o
  -3   5  12      336.84      339.36      4.84 o
  -2   5  12        8.06       10.45      3.93 o
  -1   5  12       82.03       74.26      3.63 o
   0   5  12       25.50       19.72      4.03 o
   1   5  12        1.13        5.86      3.52 o
   2   5  12        1.06        5.35      4.01 o
   3   5  12      118.00      104.39      4.09 o
   4   5  12       16.30       13.12      5.60 o
   5   5  12      178.29      161.70      5.43 o
   6   5  12       15.52       20.85      6.06 o
   7   5  12       13.23        9.14      5.89 o
   8   5  12       14.28        7.69      6.25 o
   9   5  12       17.75        9.46      9.32 o
  -9   6  12       54.48       51.79      5.13 o
  -8   6  12       20.64       28.33      5.42 o
  -7   6  12       10.19       13.32      5.06 o
  -6   6  12        4.07        0.71      4.51 o
  -5   6  12       29.80       30.77      3.92 o
  -4   6  12      100.13       93.15      3.42 o
  -3   6  12      395.55      389.79     11.13 o
  -2   6  12      390.46      397.94      5.81 o
  -1   6  12      392.13      393.66      4.48 o
   0   6  12       79.85       82.20      3.31 o
   1   6  12       74.17       78.19      4.40 o
   2   6  12      257.94      252.45     12.27 o
   3   6  12      483.55      469.82     11.81 o
   4   6  12      115.18      125.92      9.33 o
   5   6  12       86.04       89.89      9.44 o
   6   6  12      140.84      146.97      9.50 o
   7   6  12       81.37       92.80      9.50 o
   8   6  12       87.79      103.28      9.89 o
  -7   7  12        2.31        1.09      3.93 o
  -6   7  12       14.08       15.17      4.05 o
  -5   7  12       62.91       56.52      4.18 o
  -4   7  12       24.26       27.61      4.37 o
  -3   7  12        5.47        7.16      3.33 o
  -2   7  12        9.65       10.40      3.50 o
  -1   7  12        0.99        3.09      3.96 o
   0   7  12       25.60       24.08      4.79 o
   1   7  12       20.66       23.88      4.19 o
   2   7  12        1.15        3.05      4.41 o
   3   7  12        0.72        5.24      5.08 o
   4   7  12        6.25        4.95      7.72 o
   5   7  12        2.42       -0.51      6.61 o
   6   7  12        1.65        4.69      9.71 o
  -4   8  12       13.09       12.71      4.52 o
  -3   8  12       40.98       43.53      4.01 o
  -2   8  12       80.83       72.53      4.10 o
  -1   8  12       28.75       35.07      4.41 o
   0   8  12       62.24       69.25      4.76 o
   1   8  12       64.54       62.21      5.61 o
   2   8  12       53.32       44.40      5.80 o
   3   8  12      102.57       91.15      8.96 o
 -12   1  13       25.47       18.86      3.93 o
 -11   1  13       36.06       38.30      4.18 o
 -10   1  13       41.00       43.81      3.96 o
  -9   1  13        0.52        4.27      3.29 o
  -8   1  13       36.87       40.00      3.22 o
  -7   1  13        6.52        6.64      2.74 o
  -6   1  13      251.02      265.40      6.58 o
  -5   1  13      570.85      579.10     11.62 o
  -4   1  13      748.75      726.59      7.11 o
  -3   1  13      233.52      213.44      3.22 o
  -2   1  13     1349.60     1398.01     10.85 o
  -1   1  13      123.95      133.57      3.11 o
   0   1  13       66.06       88.26      2.95 o
   1   1  13      147.90      146.37      4.76 o
   2   1  13      371.59      368.53     11.95 o
   3   1  13     1080.62     1079.46     10.26 o
   4   1  13     1290.11     1366.65     11.23 o
   5   1  13      216.93      211.13     21.25 o
   6   1  13       35.49       30.94      3.92 o
   7   1  13       95.65       91.48      5.24 o
   8   1  13      253.07      266.50      5.20 o
   9   1  13      414.24      401.05     10.80 o
  10   1  13      138.36      141.76      6.53 o
  11   1  13       53.37       52.97      6.55 o
 -12   2  13        0.24        4.61      3.60 o
 -11   2  13        9.18       11.85      4.16 o
 -10   2  13        4.80        4.91      3.97 o
  -9   2  13        0.71        6.71      3.74 o
  -8   2  13        2.24        3.02      3.23 o
  -7   2  13       46.09       45.30      2.87 o
  -6   2  13      279.59      282.17      5.42 o
  -5   2  13       23.83       22.83      2.45 o
  -4   2  13      309.54      301.22      3.63 o
  -3   2  13      252.46      258.16      3.75 o
  -2   2  13       87.20       85.98      3.92 o
  -1   2  13      203.83      192.20      5.82 o
   0   2  13        1.43        3.29      3.04 o
   1   2  13       58.23       69.13      5.18 o
   2   2  13       13.58        5.81      6.39 o
   3   2  13      182.77      202.58      7.37 o
   4   2  13      357.48      362.55     10.51 o
   5   2  13      260.95      267.71     25.26 o
   6   2  13      280.45      253.27     11.19 o
   7   2  13       11.14       11.52      3.71 o
   8   2  13        0.49        1.26      3.88 o
   9   2  13       86.64       92.82      5.23 o
  10   2  13        0.62        4.50      5.00 o
  11   2  13        0.60       -1.05      5.24 o
 -11   3  13       10.48       14.96      3.83 o
 -10   3  13       18.26       19.77      3.71 o
  -9   3  13        6.76        9.46      3.53 o
  -8   3  13       17.82       22.49      3.28 o
  -7   3  13       52.02       58.45      2.76 o
  -6   3  13       14.07       12.91      3.33 o
  -5   3  13       60.87       47.94      3.90 o
  -4   3  13      742.72      680.24     12.68 o
  -3   3  13       37.43       37.94      3.27 o
  -2   3  13        6.11        5.67      3.58 o
  -1   3  13      143.03      135.92      3.17 o
   0   3  13      155.78      147.87      4.29 o
   1   3  13      589.17      587.30     10.96 o
   2   3  13      984.63      976.05      9.37 o
   3   3  13     1831.42     1827.99     98.19 o
   4   3  13     1815.77     1730.94    112.88 o
   5   3  13       37.08       39.68      4.04 o
   6   3  13        2.70        3.50      4.10 o
   7   3  13      229.19      213.05      8.25 o
   8   3  13      149.18      154.72      5.45 o
   9   3  13      238.18      249.14      5.75 o
  10   3  13      142.68      134.27      6.75 o
 -11   4  13        7.85       11.44      4.25 o
 -10   4  13        2.95        8.77      3.87 o
  -9   4  13       31.72       28.23      4.78 o
  -8   4  13       20.85       24.48      4.03 o
  -7   4  13       32.34       34.29      4.28 o
  -6   4  13        3.81        3.76      3.27 o
  -5   4  13       71.05       76.36      3.94 o
  -4   4  13      120.23      128.38      3.77 o
  -3   4  13      277.79      248.17      7.14 o
  -2   4  13      250.61      235.51      6.88 o
  -1   4  13       79.41       80.02      3.43 o
   0   4  13       34.23       37.61      3.32 o
   1   4  13        0.14       -1.71      4.45 o
   2   4  13       41.41       36.88      3.90 o
   3   4  13       62.74       63.37      5.22 o
   4   4  13        2.80       -2.21      4.07 o
   5   4  13      183.87      170.51      5.84 o
   6   4  13      246.18      226.69      5.56 o
   7   4  13       21.30       18.67      4.39 o
   8   4  13        8.41        6.94      4.65 o
   9   4  13       10.15       10.42      5.94 o
  10   4  13        4.62       11.77      6.54 o
 -10   5  13        3.49        9.11      5.25 o
  -9   5  13       19.40       18.63      4.55 o
  -8   5  13        9.07       15.45      3.69 o
  -7   5  13       34.49       42.17      4.54 o
  -6   5  13        2.11        3.53      3.70 o
  -5   5  13      189.83      201.04      4.69 o
  -4   5  13      550.03      545.17     21.18 o
  -3   5  13      558.87      556.29     11.55 o
  -2   5  13      144.82      139.32      6.80 o
  -1   5  13       10.70        9.03      3.85 o
   0   5  13      229.04      241.51      6.79 o
   1   5  13       95.02      104.11      4.27 o
   2   5  13       40.49       45.70      3.68 o
   3   5  13      363.56      366.43     10.18 o
   4   5  13      137.83      136.19      8.36 o
   5   5  13        1.95        3.41      5.50 o
   6   5  13      227.39      200.27      5.26 o
   7   5  13      265.87      248.79      7.56 o
   8   5  13      192.64      204.39      7.11 o
   9   5  13       42.77       63.88      9.57 o
  -9   6  13        3.20        5.89      5.75 o
  -8   6  13        2.30        7.45      4.60 o
  -7   6  13       10.34       10.45      3.79 o
  -6   6  13        0.20        1.95      3.58 o
  -5   6  13        3.48        4.89      3.90 o
  -4   6  13        0.47        0.28      3.93 o
  -3   6  13        0.27        6.53      3.31 o
  -2   6  13       12.75       13.16      3.73 o
  -1   6  13       42.74       38.65      3.31 o
   0   6  13        2.16        5.70      4.33 o
   1   6  13        6.88        7.64      4.38 o
   2   6  13        4.21       -0.39      4.36 o
   3   6  13        3.30        5.95      4.68 o
   4   6  13        1.57        3.17      6.57 o
   5   6  13       51.28       41.98      5.58 o
   6   6  13        5.85        9.28      6.25 o
   7   6  13        2.89        6.14      6.79 o
  -7   7  13       30.29       37.06      4.87 o
  -6   7  13        0.34        2.08      4.88 o
  -5   7  13       14.39       20.99      3.85 o
  -4   7  13      132.20      116.33      4.24 o
  -3   7  13      147.11      137.60      4.09 o
  -2   7  13       33.47       35.54      3.67 o
  -1   7  13       21.98       27.66      3.62 o
   0   7  13      116.07      116.09      4.20 o
   1   7  13       65.51       66.56      5.28 o
   2   7  13      119.88      115.68      5.63 o
   3   7  13      185.98      174.10     10.76 o
   4   7  13       56.81       59.66      7.83 o
   5   7  13        2.35        6.14      6.82 o
   6   7  13        0.81        6.43      9.97 o
  -4   8  13       22.61       19.35      3.88 o
  -3   8  13        1.76        5.89      4.50 o
  -2   8  13        5.41        5.13      4.41 o
  -1   8  13        5.03        4.27      3.67 o
   0   8  13        9.74       11.65      5.22 o
   1   8  13        0.30        1.35      4.71 o
   2   8  13        1.33        1.71      5.46 o
 -12   0  14       97.35       87.71     11.52 o
 -11   0  14       29.42       24.64      6.14 o
 -10   0  14       17.05       15.63      5.55 o
  -9   0  14      217.44      219.50     13.85 o
  -8   0  14      249.57      254.11     33.24 o
  -7   0  14       62.61       55.34      5.11 o
  -6   0  14      775.80      748.72     49.22 o
  -5   0  14       60.94       53.05      3.95 o
  -4   0  14      372.26      357.37     20.29 o
  -3   0  14     1672.29     1744.45     10.31 o
  -2   0  14     1152.76     1157.71     26.61 o
  -1   0  14     1280.90     1282.69     46.76 o
   0   0  14       10.13       27.99      5.85 o
   1   0  14      598.81      620.96      7.29 o
   2   0  14      404.83      438.03      7.76 o
   3   0  14      583.15      632.23      8.59 o
   4   0  14     2040.00     2071.54     11.74 o
   6   0  14      980.28      892.44      9.82 o
   7   0  14      160.87      163.80      5.92 o
   8   0  14      757.20      701.92      9.93 o
   9   0  14      389.98      383.53      9.50 o
  10   0  14      356.09      327.35      7.87 o
  11   0  14       83.94       81.47      9.75 o
 -12   1  14        0.49        0.57      3.59 o
 -11   1  14       30.98       36.22      3.78 o
 -10   1  14       51.49       52.93      5.31 o
  -9   1  14       48.25       50.44      5.34 o
  -8   1  14        3.40        4.56      3.15 o
  -7   1  14        0.24        2.31      2.93 o
  -6   1  14        2.37       -1.11      2.95 o
  -5   1  14      193.42      211.98      3.33 o
  -4   1  14       38.62       37.32      2.62 o
  -3   1  14       21.87       24.86      2.35 o
  -2   1  14      258.20      250.77      3.13 o
  -1   1  14     1591.21     1660.48     17.83 o
   0   1  14      821.47      940.41     17.18 o
   1   1  14      108.37      115.67      4.62 o
   2   1  14      440.57      460.38      7.67 o
   3   1  14      139.43      148.22      4.91 o
   4   1  14      221.98      236.71      7.66 o
   5   1  14       32.09       37.31      6.01 o
   6   1  14       43.14       36.62      3.50 o
   7   1  14        9.04        6.70      3.27 o
   8   1  14        2.10        1.53      4.36 o
   9   1  14        3.69        2.34      4.75 o
  10   1  14        0.42        1.91      5.20 o
  11   1  14        0.00       -0.08      5.38 o
 -12   2  14        2.74        4.16      4.47 o
 -11   2  14       33.00       29.56      3.82 o
 -10   2  14       54.37       50.86      5.55 o
  -9   2  14       36.83       42.19      4.03 o
  -8   2  14       43.56       51.83      3.28 o
  -7   2  14       40.71       46.82      2.91 o
  -6   2  14      123.69      133.01      3.24 o
  -5   2  14      328.95      294.68      5.51 o
  -4   2  14      548.59      511.92      6.21 o
  -3   2  14      346.42      306.22     10.87 o
  -2   2  14     1271.44     1236.27     14.90 o
  -1   2  14     1076.26     1038.21     11.67 o
   0   2  14     3215.62     3341.36     60.46 o
   1   2  14     2901.98     3073.82     69.29 o
   2   2  14      926.90      901.69      9.82 o
   3   2  14      197.80      199.73      7.26 o
   4   2  14     1358.66     1298.73     82.51 o
   5   2  14      352.81      352.37     26.45 o
   6   2  14      424.16      412.21     18.82 o
   7   2  14      224.05      235.06     15.45 o
   8   2  14      269.53      272.09     11.90 o
   9   2  14      175.75      177.07      6.05 o
  10   2  14      125.68      136.03      4.85 o
 -11   3  14        0.16        3.57      3.30 o
 -10   3  14        6.79        9.86      3.36 o
  -9   3  14       24.03       17.95      3.22 o
  -8   3  14        0.82       -0.28      3.24 o
  -7   3  14        7.22        9.41      3.12 o
  -6   3  14       49.28       47.19      2.85 o
  -5   3  14       55.63       52.33      4.01 o
  -4   3  14      123.59      125.71      4.22 o
  -3   3  14      117.78      118.73      3.47 o
  -2   3  14      199.11      187.10      6.19 o
  -1   3  14       66.00       55.00      2.91 o
   0   3  14       31.86       30.98      3.23 o
   1   3  14      113.01      105.86      3.82 o
   2   3  14       13.69       18.01      4.50 o
   3   3  14       13.84       10.76      3.86 o
   4   3  14       19.68       16.40      4.03 o
   5   3  14      279.25      281.78     19.50 o
   6   3  14       23.02       25.27      4.36 o
   7   3  14       97.88       98.59      4.81 o
   8   3  14       23.04       25.11      4.10 o
   9   3  14        7.54        3.99      4.27 o
  10   3  14        9.76       12.30      5.39 o
 -10   4  14       56.55       46.69      4.06 o
  -9   4  14       88.93       88.77      3.88 o
  -8   4  14       29.12       29.39      3.93 o
  -7   4  14       63.13       73.74      4.38 o
  -6   4  14      259.53      268.62      8.24 o
  -5   4  14      127.95      124.29      4.96 o
  -4   4  14      142.28      127.27      7.80 o
  -3   4  14     1202.16     1216.67     31.52 o
  -2   4  14      586.14      582.80     11.32 o
  -1   4  14       61.47       59.79      3.39 o
   0   4  14       34.58       33.37      3.77 o
   1   4  14      492.23      512.21      6.19 o
   2   4  14      881.66      865.26      6.07 o
   3   4  14      389.47      362.38     15.53 o
   4   4  14       10.41        8.25      4.17 o
   5   4  14      471.01      476.54      5.82 o
   6   4  14      251.08      230.92      4.49 o
   7   4  14      106.82      113.06      8.28 o
   8   4  14      436.08      386.58     32.55 o
   9   4  14      211.57      189.78     16.77 o
 -10   5  14        8.39       10.68      4.22 o
  -9   5  14       14.20        9.99      4.40 o
  -8   5  14        0.75        4.07      4.70 o
  -7   5  14        4.33        2.75      3.52 o
  -6   5  14       20.93       15.82      4.35 o
  -5   5  14       20.19       21.50      3.69 o
  -4   5  14        7.47        7.92      4.19 o
  -3   5  14       35.89       30.38      4.11 o
  -2   5  14       50.88       53.36      4.04 o
  -1   5  14       97.26       93.96      4.08 o
   0   5  14       23.29       25.86      3.47 o
   1   5  14        1.74        0.99      3.48 o
   2   5  14        2.26        0.92      4.06 o
   3   5  14        0.07        5.82      5.49 o
   4   5  14      105.44      105.03      5.03 o
   5   5  14       24.69       21.18      5.64 o
   6   5  14       34.62       30.25      4.58 o
   7   5  14        0.69       -0.05      6.05 o
   8   5  14        0.04        7.22      9.06 o
  -8   6  14        2.34        4.36      4.66 o
  -7   6  14       32.85       34.66      4.92 o
  -6   6  14       24.90       23.56      4.69 o
  -5   6  14       40.91       45.78      4.64 o
  -4   6  14      128.60      138.96      5.58 o
  -3   6  14      318.91      324.10      7.91 o
  -2   6  14      238.51      222.11      4.16 o
  -1   6  14       50.26       47.05      3.40 o
   0   6  14       86.78       88.92      3.03 o
   1   6  14      192.28      202.03      4.99 o
   2   6  14      487.84      474.07      9.01 o
   3   6  14      327.24      316.19     13.38 o
   4   6  14      183.19      173.57      5.77 o
   5   6  14      140.82      127.23      9.35 o
   6   6  14      157.70      142.57      6.93 o
   7   6  14      222.55      222.80      7.91 o
  -6   7  14        0.04        0.27      4.00 o
  -5   7  14       13.47       13.12      4.32 o
  -4   7  14        2.43       11.01      4.18 o
  -3   7  14        9.10       10.39      4.11 o
  -2   7  14        1.64        2.75      3.55 o
  -1   7  14        0.69        1.53      3.97 o
   0   7  14        0.05        2.18      4.01 o
   1   7  14        5.26        3.24      5.22 o
   2   7  14        0.00        3.59      4.31 o
   3   7  14        8.89       10.23      6.53 o
   4   7  14       11.37       10.67      6.06 o
   5   7  14        0.54       -6.46      9.46 o
  -3   8  14       46.08       37.15      4.25 o
  -2   8  14       24.81       21.94      3.69 o
  -1   8  14       53.92       52.30      4.31 o
   0   8  14       71.98       76.71      4.60 o
   1   8  14       80.95       81.43      5.62 o
 -12   1  15       33.03       39.40      4.09 o
 -11   1  15        4.72        0.94      3.74 o
 -10   1  15       46.24       48.66      3.40 o
  -9   1  15       23.55       24.48      3.79 o
  -8   1  15       21.93       26.26      3.24 o
  -7   1  15      137.61      139.66      4.40 o
  -6   1  15       97.34      110.41      3.20 o
  -5   1  15      422.86      404.77      6.45 o
  -4   1  15      386.17      357.56      7.26 o
  -3   1  15      253.56      250.54      3.52 o
  -2   1  15      554.31      563.41      6.87 o
  -1   1  15        3.47        4.88      3.10 o
   0   1  15        4.30        8.96      2.51 o
   1   1  15      429.98      434.96      7.47 o
   2   1  15      419.57      422.94      5.04 o
   3   1  15      785.96      838.39     13.36 o
   4   1  15      487.43      501.80      8.52 o
   5   1  15        5.89        7.88      3.92 o
   6   1  15      232.43      232.68      8.50 o
   7   1  15      198.15      201.54     13.64 o
   8   1  15      340.76      337.77     13.73 o
   9   1  15       21.70       26.00      4.72 o
  10   1  15      104.81      112.21      5.26 o
 -11   2  15        2.56        7.69      3.86 o
 -10   2  15        0.73       -2.15      3.26 o
  -9   2  15       25.58       27.12      3.82 o
  -8   2  15       45.39       42.86      3.01 o
  -7   2  15       23.64       29.06      2.81 o
  -6   2  15        6.52        7.30      3.05 o
  -5   2  15       39.77       35.49      2.98 o
  -4   2  15      183.80      178.85      3.90 o
  -3   2  15       20.09       20.00      2.94 o
  -2   2  15       43.88       41.60      3.24 o
  -1   2  15        1.13        2.98      3.14 o
   0   2  15      275.09      258.40      6.45 o
   1   2  15      252.75      272.49      9.91 o
   2   2  15       95.58      100.04      3.99 o
   3   2  15       92.53       97.28      7.01 o
   4   2  15      352.00      370.86      6.61 o
   5   2  15      107.89      108.65     16.47 o
   6   2  15       14.43        9.18      5.06 o
   7   2  15        0.74        3.41      4.19 o
   8   2  15       25.71       23.00      4.61 o
   9   2  15       19.86       11.97      4.16 o
  10   2  15        4.24        4.13      5.19 o
 -11   3  15       17.89       21.29      4.36 o
 -10   3  15       19.45       16.82      3.40 o
  -9   3  15       76.33       75.98      4.07 o
  -8   3  15       33.12       29.63      3.06 o
  -7   3  15        5.09        3.51      2.88 o
  -6   3  15       63.32       52.31      2.55 o
  -5   3  15       34.49       40.75      3.49 o
  -4   3  15      351.56      376.37      4.20 o
  -3   3  15      276.81      267.73      6.68 o
  -2   3  15      584.36      529.00      7.07 o
  -1   3  15      678.56      648.50      4.99 o
   0   3  15      200.28      186.77      3.37 o
   1   3  15      429.21      444.90      5.52 o
   2   3  15     1001.28     1022.18     34.92 o
   3   3  15      632.26      678.56      9.64 o
   4   3  15      330.24      322.50     12.39 o
   5   3  15       11.20       11.23      4.97 o
   6   3  15      201.98      208.30      5.03 o
   7   3  15      141.12      141.75      8.85 o
   8   3  15      143.72      144.09      5.97 o
   9   3  15      247.03      236.57      4.95 o
  10   3  15      238.28      213.51      9.17 o
 -10   4  15        1.40       -2.73      5.01 o
  -9   4  15       13.69       11.46      4.75 o
  -8   4  15        6.17        5.39      4.04 o
  -7   4  15       15.21       14.49      3.27 o
  -6   4  15        0.46        1.55      3.24 o
  -5   4  15       26.70       37.42      4.28 o
  -4   4  15      491.56      504.56     17.25 o
  -3   4  15      109.55       95.65      6.41 o
  -2   4  15       92.52       92.86      4.01 o
  -1   4  15       36.39       44.49      5.83 o
   0   4  15        0.96        3.30      3.24 o
   1   4  15       74.72       67.08      3.53 o
   2   4  15        1.83        2.44      3.39 o
   3   4  15       16.79       15.97      5.08 o
   4   4  15       27.04       24.61      5.58 o
   5   4  15      174.90      156.40      4.83 o
   6   4  15        6.28        4.18      4.76 o
   7   4  15        3.12        4.53      4.91 o
   8   4  15        0.91        0.02      5.23 o
   9   4  15        9.47        7.77      5.95 o
  -9   5  15       17.08       17.79      4.41 o
  -8   5  15       11.00       12.78      4.76 o
  -7   5  15        7.36        8.10      4.57 o
  -6   5  15       87.57       90.97      4.46 o
  -5   5  15      139.44      144.59      5.14 o
  -4   5  15      407.54      394.73      4.62 o
  -3   5  15        8.39       14.96      3.59 o
  -2   5  15        5.93       12.95      3.41 o
  -1   5  15      181.26      186.06      8.72 o
   0   5  15        8.84        7.40      3.96 o
   1   5  15        1.71        4.14      3.58 o
   2   5  15      315.56      294.41      4.93 o
   3   5  15      234.01      234.38      5.22 o
   4   5  15        2.00        4.73      5.95 o
   5   5  15      127.24      126.56      9.10 o
   6   5  15       68.81       73.14      5.50 o
   7   5  15      134.30      137.02      5.35 o
   8   5  15       25.28       29.11      7.06 o
  -8   6  15        5.02        2.81      5.07 o
  -7   6  15       22.91       28.03      3.93 o
  -6   6  15        1.75        4.62      4.07 o
  -5   6  15       18.57       10.94      3.92 o
  -4   6  15        0.14        0.16      4.47 o
  -3   6  15       22.97       15.28      3.90 o
  -2   6  15        0.07        1.77      3.09 o
  -1   6  15        3.00        4.52      3.08 o
   0   6  15        6.98        7.80      3.40 o
   1   6  15        3.75        4.12      4.50 o
   2   6  15       30.93       26.60      4.62 o
   3   6  15       11.43       12.03      5.99 o
   4   6  15       20.89       19.26      6.16 o
   5   6  15        0.87        2.40      6.95 o
   6   6  15        2.51        4.43      5.43 o
   7   6  15        6.63        9.24      6.64 o
  -6   7  15        0.27        0.17      4.48 o
  -5   7  15       56.32       54.35      4.04 o
  -4   7  15       88.90       85.20      3.94 o
  -3   7  15       57.74       56.85      4.32 o
  -2   7  15       25.33       26.95      3.67 o
  -1   7  15       48.41       45.93      3.70 o
   0   7  15       37.38       34.88      3.39 o
   1   7  15       20.40       14.32      5.23 o
   2   7  15       96.75       91.51      5.44 o
   3   7  15       89.21       89.54      7.54 o
   4   7  15       16.49       17.55      5.87 o
   5   7  15        8.59        8.31      9.75 o
  -1   8  15       14.84       16.05      4.56 o
 -12   0  16        0.13        1.00      6.33 o
 -11   0  16        1.58        9.42      6.07 o
 -10   0  16        5.49        8.02      4.75 o
  -9   0  16       84.07       90.09      4.79 o
  -8   0  16       43.78       50.54      5.26 o
  -7   0  16      305.53      277.37     14.17 o
  -6   0  16      494.33      490.72     17.89 o
  -5   0  16      170.97      171.02      5.04 o
  -4   0  16      126.97      124.46      4.01 o
  -3   0  16      287.58      300.92      5.04 o
  -2   0  16      525.35      562.64      5.59 o
  -1   0  16       40.32       37.28      3.49 o
   0   0  16      503.93      495.87      6.50 o
   1   0  16      819.39      861.75      8.99 o
   2   0  16     1457.21     1447.51      9.71 o
   3   0  16      763.07      744.35      9.03 o
   4   0  16     1280.72     1342.82     10.91 o
   5   0  16      465.77      514.94      8.85 o
   6   0  16      103.58      109.24      8.00 o
   7   0  16      295.80      264.95      8.23 o
   8   0  16      716.91      659.75     10.11 o
   9   0  16      520.42      511.33     10.07 o
  10   0  16      118.74      115.05      9.35 o
 -11   1  16        6.21        7.00      3.50 o
 -10   1  16       24.90       25.56      3.39 o
  -9   1  16        5.96       10.17      4.22 o
  -8   1  16        1.70        3.67      3.19 o
  -7   1  16       29.92       28.32      3.27 o
  -6   1  16       43.65       44.32      3.45 o
  -5   1  16      229.79      224.25      5.58 o
  -4   1  16      240.69      210.59      3.35 o
  -3   1  16       90.84       94.91      2.72 o
  -2   1  16      139.74      129.84      2.60 o
  -1   1  16      237.65      285.90      4.70 o
   0   1  16       71.83       78.86      3.17 o
   1   1  16       55.12       59.48      3.36 o
   2   1  16       17.77       19.34      3.25 o
   3   1  16        5.65        4.36      3.82 o
   4   1  16      303.04      333.96      5.69 o
   5   1  16      150.18      160.62      5.81 o
   6   1  16        6.48        6.87      3.52 o
   7   1  16       11.08       14.54      3.58 o
   8   1  16       32.26       30.35      4.00 o
   9   1  16       69.85       75.86      4.95 o
  10   1  16        6.10       13.08      5.08 o
 -11   2  16       30.16       31.08      3.61 o
 -10   2  16        6.05        9.20      3.68 o
  -9   2  16        4.83        3.77      3.18 o
  -8   2  16        9.69        6.00      3.62 o
  -7   2  16       64.99       61.41      2.77 o
  -6   2  16       47.76       44.04      3.21 o
  -5   2  16       41.80       37.00      3.06 o
  -4   2  16       14.20       19.67      2.71 o
  -3   2  16     1326.96     1341.78     34.20 o
  -2   2  16      287.65      295.50      5.47 o
  -1   2  16       41.14       33.57      3.61 o
   0   2  16     1556.82     1546.62     37.30 o
   1   2  16     1544.32     1487.27     40.58 o
   2   2  16      499.00      503.10      7.11 o
   3   2  16     1558.76     1677.28     22.77 o
   4   2  16      297.22      329.87      8.12 o
   5   2  16        2.29        7.74      4.88 o
   6   2  16      369.07      375.83     27.70 o
   7   2  16      427.90      414.06     19.45 o
   8   2  16      850.57      847.53     32.86 o
   9   2  16      210.34      212.42      5.62 o
  10   2  16       52.43       54.55      5.32 o
 -11   3  16        7.26        4.66      3.65 o
 -10   3  16        2.16        5.44      4.24 o
  -9   3  16        0.11        5.00      3.03 o
  -8   3  16        0.13        1.00      3.67 o
  -7   3  16       12.26        7.65      3.53 o
  -6   3  16        0.07        1.88      2.82 o
  -5   3  16      135.15      124.86      4.52 o
  -4   3  16      386.43      378.12     16.28 o
  -3   3  16      199.85      205.46      7.35 o
  -2   3  16       81.01       80.22      3.44 o
  -1   3  16        9.50        9.50      2.83 o
   0   3  16        8.84        7.50      3.16 o
   1   3  16        0.97        0.65      3.20 o
   2   3  16       16.08       12.56      3.94 o
   3   3  16        0.19       -0.47      6.64 o
   4   3  16       56.09       57.11      7.84 o
   5   3  16        5.55        9.50      5.17 o
   6   3  16       45.80       41.07      4.44 o
   7   3  16        1.23        1.61      4.44 o
   8   3  16       50.42       48.77      4.87 o
   9   3  16        0.65        7.66      4.43 o
 -10   4  16       51.09       58.09      5.17 o
  -9   4  16       11.52       18.36      4.72 o
  -8   4  16       49.84       47.94      4.18 o
  -7   4  16       68.61       58.15      4.02 o
  -6   4  16       75.70       79.99      3.80 o
  -5   4  16      142.11      134.74      6.49 o
  -4   4  16      268.73      279.94     15.27 o
  -3   4  16        1.50        3.50      2.99 o
  -2   4  16       86.28       93.16      4.07 o
  -1   4  16      181.23      191.94      6.42 o
   0   4  16      529.54      540.47     10.93 o
   1   4  16      436.27      422.50      8.60 o
   2   4  16      193.98      175.09      4.65 o
   3   4  16       61.06       52.04      5.13 o
   4   4  16       92.91       88.34      7.66 o
   5   4  16      134.35      138.98      5.68 o
   6   4  16       41.24       43.50      5.58 o
   7   4  16      251.91      236.69      6.87 o
   8   4  16      266.75      253.91     18.46 o
   9   4  16      113.69       97.20     10.40 o
  -9   5  16        0.22        7.49      4.93 o
  -8   5  16        4.91        6.96      3.72 o
  -7   5  16        3.93        6.19      4.09 o
  -6   5  16        3.17       -0.94      4.39 o
  -5   5  16        5.91        9.00      3.75 o
  -4   5  16       46.91       40.78      3.83 o
  -3   5  16       54.74       51.56      3.70 o
  -2   5  16      138.24      138.51      3.52 o
  -1   5  16       52.88       45.51      3.55 o
   0   5  16       23.76       19.71      3.55 o
   1   5  16        1.65        4.61      3.25 o
   2   5  16        0.99        0.99      4.20 o
   3   5  16        0.27        4.37      4.37 o
   4   5  16       73.60       65.10      5.74 o
   5   5  16       15.99       16.33      4.89 o
   6   5  16       16.22       15.38      5.94 o
   7   5  16        0.72        2.81      4.76 o
   8   5  16        2.83        3.57      6.72 o
  -7   6  16       12.19       16.96      4.83 o
  -6   6  16       25.97       25.04      4.80 o
  -5   6  16       31.48       31.91      4.64 o
  -4   6  16       79.22       74.28      4.09 o
  -3   6  16       32.99       41.86      3.87 o
  -2   6  16        1.16        6.81      3.43 o
  -1   6  16      113.97      134.26      4.35 o
   0   6  16      380.69      367.32      4.25 o
   1   6  16      360.99      345.56      5.41 o
   2   6  16      175.41      169.88      5.43 o
   3   6  16      169.61      152.71      6.53 o
   4   6  16      171.57      167.61      7.20 o
   5   6  16      173.40      175.10      8.16 o
   6   6  16      131.79      124.44      5.72 o
  -5   7  16        0.06        2.89      3.98 o
  -4   7  16        1.62        4.06      3.83 o
  -3   7  16        0.85        1.03      3.40 o
  -2   7  16        5.40        5.53      3.32 o
  -1   7  16       25.80       26.15      4.20 o
   0   7  16        0.89        6.98      3.65 o
   1   7  16        0.46        0.43      3.70 o
   2   7  16        1.79        4.86      4.97 o
   3   7  16       17.93       17.87      5.79 o
   4   7  16        4.36        0.23      7.50 o
 -11   1  17        3.45        3.55      3.54 o
 -10   1  17       90.55       90.35      4.98 o
  -9   1  17      123.60      136.94      8.20 o
  -8   1  17       31.13       35.01      3.77 o
  -7   1  17       69.74       73.36      3.61 o
  -6   1  17       26.08       19.24      3.03 o
  -5   1  17      319.02      305.09      3.92 o
  -4   1  17      383.92      387.18      4.15 o
  -3   1  17      153.09      169.34      4.99 o
  -2   1  17      257.48      252.20      6.88 o
  -1   1  17      151.72      141.50      2.90 o
   0   1  17      209.97      222.50     10.08 o
   1   1  17      143.84      135.45      4.76 o
   2   1  17      502.12      513.24      6.28 o
   3   1  17     1082.35     1112.63      6.28 o
   4   1  17      258.97      264.10      5.50 o
   5   1  17       52.47       63.67      4.17 o
   6   1  17       49.07       64.34      7.80 o
   7   1  17      136.86      139.87      6.89 o
   8   1  17       97.25       96.11      7.08 o
   9   1  17      235.93      232.22     12.17 o
  10   1  17       93.11       89.92      8.92 o
 -11   2  17       14.18       13.45      4.44 o
 -10   2  17       13.53       15.71      4.13 o
  -9   2  17        0.05        0.41      3.47 o
  -8   2  17        2.85       -0.97      3.32 o
  -7   2  17        2.58        5.67      3.09 o
  -6   2  17        0.89        1.21      2.79 o
  -5   2  17       58.01       52.45      2.79 o
  -4   2  17        1.52        2.83      2.50 o
  -3   2  17       71.47       70.65      6.10 o
  -2   2  17        7.05        7.16      3.67 o
  -1   2  17       73.30       81.69      3.37 o
   0   2  17      172.89      180.05      8.37 o
   1   2  17       24.20       24.28      3.74 o
   2   2  17       21.91       24.42      3.88 o
   3   2  17        0.29        2.82      4.87 o
   4   2  17      429.61      450.01      8.41 o
   5   2  17       39.65       36.56      5.04 o
   6   2  17        9.25       12.76      5.22 o
   7   2  17       21.65       16.62      3.91 o
   8   2  17        1.13        4.58      4.80 o
   9   2  17        6.27        8.04      4.34 o
 -10   3  17        4.66        5.49      3.75 o
  -9   3  17       19.63       18.70      3.33 o
  -8   3  17        9.88       11.71      2.87 o
  -7   3  17       16.26       20.87      2.93 o
  -6   3  17      113.49      103.05      3.46 o
  -5   3  17       65.33       44.38      3.65 o
  -4   3  17      134.69      134.54      7.61 o
  -3   3  17      505.99      524.05     13.28 o
  -2   3  17      591.98      637.97     16.77 o
  -1   3  17      579.91      607.41     16.47 o
   0   3  17      159.38      166.73      3.66 o
   1   3  17      264.84      259.90      5.69 o
   2   3  17      432.38      413.04     15.56 o
   3   3  17      351.13      340.96      8.23 o
   4   3  17      253.74      245.78     17.35 o
   5   3  17      650.24      624.59     44.34 o
   6   3  17      161.82      183.26     11.21 o
   7   3  17      110.38      117.73      7.14 o
   8   3  17      130.45      122.71      7.88 o
   9   3  17      124.93      118.83      4.86 o
 -10   4  17        2.23        1.36      5.19 o
  -9   4  17        0.22       -0.69      3.39 o
  -8   4  17        0.29        2.50      4.03 o
  -7   4  17        0.14       -3.02      3.75 o
  -6   4  17        1.72        2.18      4.26 o
  -5   4  17        0.41        4.07      3.68 o
  -4   4  17      199.86      182.57      9.82 o
  -3   4  17       15.06       22.13      3.38 o
  -2   4  17       45.80       48.60      3.47 o
  -1   4  17        0.02        0.29      3.33 o
   0   4  17      134.61      126.72      6.21 o
   1   4  17       70.69       62.34      3.56 o
   2   4  17       93.89       85.99      3.73 o
   3   4  17      155.63      147.26      4.60 o
   4   4  17        7.07       13.50      4.28 o
   5   4  17        2.06        3.14      4.29 o
   6   4  17        0.51        0.71      4.55 o
   7   4  17        0.45       -0.85      5.06 o
   8   4  17        0.37        4.08      5.38 o
  -8   5  17       27.60       25.64      4.35 o
  -7   5  17       27.72       25.55      3.62 o
  -6   5  17       84.92       80.94      4.06 o
  -5   5  17      159.45      153.34      6.08 o
  -4   5  17      122.77      121.73      4.08 o
  -3   5  17       28.19       26.88      4.17 o
  -2   5  17       47.65       51.26      4.11 o
  -1   5  17        1.45        3.61      4.02 o
   0   5  17        8.16       14.01      4.16 o
   1   5  17      599.38      605.74     20.37 o
   2   5  17      629.32      596.95      7.38 o
   3   5  17        1.66        5.87      5.62 o
   4   5  17       22.92       26.01      5.68 o
   5   5  17       86.12       72.14      6.06 o
   6   5  17       81.96       97.76     15.56 o
   7   5  17       27.84       28.79      5.45 o
  -7   6  17        0.10        1.86      4.90 o
  -6   6  17        0.25        0.06      4.09 o
  -5   6  17        0.13        2.08      3.61 o
  -4   6  17        0.11        3.06      4.03 o
  -3   6  17        0.94        7.34      3.95 o
  -2   6  17        2.03        1.11      3.89 o
  -1   6  17        0.71       -0.85      3.15 o
   0   6  17        0.27        1.52      3.93 o
   1   6  17        0.05        3.15      4.26 o
   2   6  17       11.98       12.57      4.68 o
   3   6  17        5.06        5.96      6.02 o
   4   6  17        5.77        7.46      6.25 o
   5   6  17       10.11        6.53      7.13 o
   6   6  17        0.06       -2.47      5.33 o
  -4   7  17       12.69       11.20      4.00 o
  -3   7  17       21.35       21.38      3.78 o
  -2   7  17       44.50       50.43      4.34 o
  -1   7  17       46.68       46.89      4.27 o
   0   7  17        8.35        7.51      3.85 o
   1   7  17       63.49       55.90      3.99 o
   2   7  17       86.81       86.04      5.45 o
   3   7  17       29.86       27.23      5.65 o
 -11   0  18       13.71       11.26      5.04 o
 -10   0  18        0.18        3.76      4.02 o
  -9   0  18       12.54       21.89      4.54 o
  -8   0  18      269.26      252.67     16.90 o
  -7   0  18      155.22      156.31     16.63 o
  -6   0  18       11.75       13.02      3.85 o
  -5   0  18      107.49      118.34     10.63 o
  -4   0  18       61.65       57.63      4.03 o
  -3   0  18      536.43      522.27      5.09 o
  -2   0  18       52.07       64.55      4.48 o
  -1   0  18       29.78       24.88      3.67 o
   0   0  18      631.94      630.68      7.04 o
   1   0  18     1159.66     1201.05     10.07 o
   2   0  18     1047.40     1101.56      8.70 o
   3   0  18      763.74      802.10      7.91 o
   4   0  18        3.25        3.14      6.86 o
   5   0  18       11.68       13.97      7.29 o
   6   0  18      140.98      139.45     16.48 o
   7   0  18      284.67      303.21     39.16 o
   8   0  18       60.37       65.78      4.92 o
   9   0  18      179.58      176.89      5.55 o
 -11   1  18        3.54        3.68      3.94 o
 -10   1  18        7.28        7.50      4.43 o
  -9   1  18       16.57       13.41      3.00 o
  -8   1  18        1.24        2.51      3.26 o
  -7   1  18       99.02       88.33      4.57 o
  -6   1  18       35.24       40.75      2.85 o
  -5   1  18        0.30       -0.13      2.46 o
  -4   1  18        0.40       -0.95      2.62 o
  -3   1  18       25.19       26.34      2.46 o
  -2   1  18       80.41       79.00      3.31 o
  -1   1  18       24.79       25.21      2.88 o
   0   1  18       48.24       50.54      3.31 o
   1   1  18       99.11      107.29      4.09 o
   2   1  18       15.87       17.96      3.90 o
   3   1  18       48.43       53.23      4.10 o
   4   1  18       48.28       59.24      4.55 o
   5   1  18        0.71        1.18      4.97 o
   6   1  18        3.88        8.63      3.75 o
   7   1  18       10.27        9.94      3.15 o
   8   1  18       80.23       87.89      4.86 o
   9   1  18       64.91       66.70      4.45 o
 -11   2  18        0.89        4.58      3.92 o
 -10   2  18       11.21       14.33      3.78 o
  -9   2  18        2.36        7.76      3.92 o
  -8   2  18        1.19        0.38      3.70 o
  -7   2  18        9.64       10.93      2.88 o
  -6   2  18       79.97       75.38      3.26 o
  -5   2  18       58.50       54.62      3.06 o
  -4   2  18      384.43      363.25      9.89 o
  -3   2  18      103.19       83.73      2.96 o
  -2   2  18       70.72       75.09      3.38 o
  -1   2  18       10.76       15.31      5.01 o
   0   2  18      762.11      804.53     12.56 o
   1   2  18      423.91      462.08      6.32 o
   2   2  18      349.57      377.92      7.64 o
   3   2  18      732.39      755.72      6.52 o
   4   2  18       47.24       51.76      5.12 o
   5   2  18      333.37      330.37     21.87 o
   6   2  18      171.48      164.70     13.87 o
   7   2  18      726.40      723.33     41.75 o
   8   2  18      269.94      289.62      8.53 o
   9   2  18      139.46      138.94      9.50 o
 -10   3  18        7.13        4.30      3.89 o
  -9   3  18       12.85       13.71      4.05 o
  -8   3  18        0.01        0.44      2.91 o
  -7   3  18       18.35       20.30      3.67 o
  -6   3  18       21.03       17.24      4.14 o
  -5   3  18       65.46       58.04      3.68 o
  -4   3  18      122.55      108.08      4.84 o
  -3   3  18      135.77      147.28      3.49 o
  -2   3  18        6.81        8.37      3.29 o
  -1   3  18      158.93      159.27      6.09 o
   0   3  18       20.13       20.87      2.94 o
   1   3  18       37.04       36.18      4.91 o
   2   3  18       25.32       24.48      5.78 o
   3   3  18       40.24       42.36      5.40 o
   4   3  18        2.03        0.31      4.95 o
   5   3  18       42.21       42.34      4.47 o
   6   3  18       12.33       15.99      5.60 o
   7   3  18        8.18        6.89      4.64 o
   8   3  18        2.23        7.37      4.29 o
  -9   4  18        0.53        4.04      3.79 o
  -8   4  18       30.83       32.33      3.35 o
  -7   4  18       20.42       19.17      3.82 o
  -6   4  18        9.82        6.53      3.74 o
  -5   4  18      364.66      334.99      9.16 o
  -4   4  18       53.54       53.06      3.28 o
  -3   4  18        4.05        6.47      3.46 o
  -2   4  18      106.62      110.32      3.74 o
  -1   4  18       67.90       73.23      2.96 o
   0   4  18       35.24       38.26      3.14 o
   1   4  18      101.05      103.94      3.71 o
   2   4  18       99.22      105.82      4.50 o
   3   4  18      164.48      159.34      4.76 o
   4   4  18       68.40       68.60      4.50 o
   5   4  18        2.22        4.89      4.49 o
   6   4  18      226.77      203.87      5.49 o
   7   4  18      135.29      124.12      4.53 o
   8   4  18      118.12      106.98      5.49 o
  -8   5  18       13.65       15.56      4.94 o
  -7   5  18        1.34       -0.60      4.04 o
  -6   5  18        2.50        6.84      4.80 o
  -5   5  18       43.35       45.87      4.50 o
  -4   5  18        0.28        4.50      3.75 o
  -3   5  18        1.14       -0.20      3.47 o
  -2   5  18        6.14        3.80      3.13 o
  -1   5  18        1.53       -0.26      3.21 o
   0   5  18        4.41        4.01      4.12 o
   1   5  18       16.85       18.74      3.33 o
   2   5  18       35.34       33.85      3.42 o
   3   5  18        0.57        1.89      5.73 o
   4   5  18       26.01       31.33      4.86 o
   5   5  18        5.31       11.98      5.95 o
   6   5  18        0.20        1.47      5.29 o
   7   5  18       11.56       13.91      5.58 o
  -6   6  18       31.33       32.11      4.46 o
  -5   6  18       30.77       29.72      4.20 o
  -4   6  18       19.60       21.46      4.07 o
  -3   6  18        0.54        2.81      3.82 o
  -2   6  18       14.52       13.08      3.39 o
  -1   6  18      129.11      119.40      7.05 o
   0   6  18      119.93      118.25      5.14 o
   1   6  18      116.54      117.01      5.20 o
   2   6  18      138.12      141.85      3.97 o
   3   6  18      148.57      129.10      5.83 o
   4   6  18      160.72      140.71      5.58 o
   5   6  18       45.18       42.35      5.47 o
  -3   7  18       10.59       11.59      4.32 o
  -2   7  18       32.39       34.88      4.41 o
  -1   7  18        5.03        7.66      4.28 o
   0   7  18        2.05        5.70      4.31 o
   1   7  18        3.22        4.55      4.32 o
   2   7  18        0.62        1.45      4.34 o
 -10   1  19       35.66       27.43      3.85 o
  -9   1  19       30.66       32.53      3.26 o
  -8   1  19       38.65       43.76      3.79 o
  -7   1  19       38.72       40.82      4.30 o
  -6   1  19       54.67       57.65      4.63 o
  -5   1  19       62.76       71.97      3.13 o
  -4   1  19      237.35      245.45      5.56 o
  -3   1  19      385.01      373.04      4.34 o
  -2   1  19      157.92      152.78      3.34 o
  -1   1  19      248.45      242.23      6.03 o
   0   1  19      122.51      121.53      4.48 o
   1   1  19      521.89      557.78      9.73 o
   2   1  19      847.39      913.01     21.23 o
   3   1  19      413.44      450.26      5.28 o
   4   1  19       14.39       16.71      4.18 o
   5   1  19      255.49      290.74      5.90 o
   6   1  19      164.22      181.83     12.31 o
   7   1  19      314.06      331.59     18.74 o
   8   1  19      246.26      271.66     15.19 o
   9   1  19      123.85      128.83     11.44 o
 -10   2  19        5.75        9.81      3.83 o
  -9   2  19        0.11        0.16      3.99 o
  -8   2  19        0.40        5.35      3.70 o
  -7   2  19        6.93        7.18      2.90 o
  -6   2  19        5.01        4.99      2.57 o
  -5   2  19       35.24       30.81      2.81 o
  -4   2  19        3.62        2.37      3.85 o
  -3   2  19      156.48      147.77      6.33 o
  -2   2  19        0.01        1.67      2.93 o
  -1   2  19      115.77      113.56      3.22 o
   0   2  19       14.95        9.71      3.34 o
   1   2  19       45.68       54.15      4.05 o
   2   2  19       19.24       22.34      3.93 o
   3   2  19       65.72       72.39      4.25 o
   4   2  19      184.24      206.58      5.60 o
   5   2  19       74.60       71.59      4.47 o
   6   2  19        1.52        3.99      4.44 o
   7   2  19       49.26       39.78      7.17 o
   8   2  19       15.20       17.54      4.87 o
   9   2  19        1.55        5.21      5.19 o
 -10   3  19        1.50        0.33      3.97 o
  -9   3  19        2.18        3.88      4.12 o
  -8   3  19        7.85        7.90      3.52 o
  -7   3  19       68.38       70.07      6.02 o
  -6   3  19      136.15      139.70      5.65 o
  -5   3  19       74.55       88.46      3.44 o
  -4   3  19      219.65      232.31      4.46 o
  -3   3  19      391.86      388.11      7.00 o
  -2   3  19      163.27      147.89      4.10 o
  -1   3  19      244.27      229.03      6.30 o
   0   3  19      394.69      405.95      6.91 o
   1   3  19      267.08      285.19      8.11 o
   2   3  19      328.52      331.53      9.15 o
   3   3  19       80.82       84.89      5.20 o
   4   3  19      294.57      292.51     16.23 o
   5   3  19      558.03      548.60     11.45 o
   6   3  19      235.53      236.00      9.33 o
   7   3  19      286.45      262.20     11.04 o
   8   3  19      119.73      107.32      6.42 o
  -9   4  19        4.63        6.86      3.81 o
  -8   4  19        6.01        6.74      4.10 o
  -7   4  19        2.13       -0.82      4.53 o
  -6   4  19        5.14        6.72      3.74 o
  -5   4  19       55.81       49.07      3.88 o
  -4   4  19        0.19        1.54      3.22 o
  -3   4  19        7.53        7.94      4.03 o
  -2   4  19        2.21       10.25      4.08 o
  -1   4  19       20.55       18.93      4.02 o
   0   4  19        1.05       -1.90      3.95 o
   1   4  19      172.81      147.68      7.13 o
   2   4  19       79.01       77.17      4.54 o
   3   4  19       15.44       16.99      3.78 o
   4   4  19       12.05       18.80      5.46 o
   5   4  19       43.77       44.83      6.07 o
   6   4  19        2.34       10.26      6.55 o
   7   4  19       83.88       71.92      4.49 o
  -8   5  19        5.63        6.59      4.38 o
  -7   5  19       22.49       17.93      3.78 o
  -6   5  19       62.76       55.16      8.25 o
  -5   5  19       51.48       53.41      4.81 o
  -4   5  19        4.43       17.49      4.32 o
  -3   5  19      191.98      204.72      8.66 o
  -2   5  19      170.54      185.78      4.62 o
  -1   5  19      101.54       97.26      3.79 o
   0   5  19      205.63      188.10      4.17 o
   1   5  19      194.03      177.39      3.44 o
   2   5  19        6.44       10.21      3.32 o
   3   5  19       56.85       66.12      5.94 o
   4   5  19      171.56      159.01      6.87 o
   5   5  19       46.69       44.13      6.20 o
   6   5  19       32.23       29.61      5.38 o
  -6   6  19        2.77        3.06      3.93 o
  -5   6  19        0.42       -0.39      3.75 o
  -4   6  19        3.93        4.94      4.66 o
  -3   6  19       11.40       10.00      4.55 o
  -2   6  19        0.20        0.62      4.53 o
  -1   6  19        2.19        0.68      3.66 o
   0   6  19        2.00        5.73      3.57 o
   1   6  19        0.01        1.46      3.40 o
   2   6  19       12.49       10.67      3.35 o
   3   6  19       17.23        8.50      5.13 o
   4   6  19       33.32       22.73      5.54 o
  -2   7  19       39.50       37.35      3.43 o
  -1   7  19       18.85       16.86      4.41 o
   0   7  19       50.35       42.52      3.48 o
 -10   0  20        1.85        6.13      4.22 o
  -9   0  20        0.79        8.88      4.62 o
  -8   0  20       42.81       43.00      5.42 o
  -7   0  20       10.85       13.03      4.16 o
  -6   0  20      121.48      123.54      5.27 o
  -5   0  20      348.34      360.26      8.54 o
  -4   0  20      104.49      118.59      4.21 o
  -3   0  20       28.40       35.30      3.28 o
  -2   0  20       87.13       71.19      3.33 o
  -1   0  20     1173.04     1224.12      9.93 o
   0   0  20      389.78      391.37      6.14 o
   1   0  20       18.35       18.89      6.64 o
   2   0  20      254.78      267.44      7.87 o
   3   0  20      189.96      192.29      7.62 o
   4   0  20       77.90       80.78      7.37 o
   5   0  20       46.87       45.54      7.69 o
   6   0  20      156.42      188.10      8.59 o
   7   0  20       88.33       98.11     14.59 o
   8   0  20       93.23       93.90     10.11 o
   9   0  20       59.83       64.67      6.55 o
 -10   1  20        0.49        3.30      4.24 o
  -9   1  20        7.98        9.72      3.99 o
  -8   1  20        4.10       10.48      3.08 o
  -7   1  20        0.45        0.80      2.72 o
  -6   1  20       20.19       23.44      3.52 o
  -5   1  20        5.73        5.78      2.45 o
  -4   1  20        1.78        0.46      2.72 o
  -3   1  20        0.96       -1.07      3.14 o
  -2   1  20      127.94      120.12      3.88 o
  -1   1  20       84.33       74.62      3.88 o
   0   1  20      145.71      158.65     12.19 o
   1   1  20      232.35      253.00      4.64 o
   2   1  20        3.34        9.90      4.93 o
   3   1  20       33.43       27.24      3.60 o
   4   1  20        7.80       12.22      3.66 o
   5   1  20      108.63      121.30      5.64 o
   6   1  20        0.74        5.29      4.51 o
   7   1  20       18.94       17.72      3.70 o
   8   1  20       24.58       26.43      3.52 o
 -10   2  20       17.20       18.17      3.65 o
  -9   2  20        0.13        5.37      4.09 o
  -8   2  20        0.17        4.45      3.44 o
  -7   2  20        7.40       11.30      3.66 o
  -6   2  20        0.59       -1.01      3.18 o
  -5   2  20      139.16      152.05      3.31 o
  -4   2  20      140.22      156.93      5.74 o
  -3   2  20        4.19        9.96      3.04 o
  -2   2  20        6.02        8.56      2.95 o
  -1   2  20        2.66        3.49      2.72 o
   0   2  20        2.65        5.35      3.30 o
   1   2  20      236.39      227.55      4.63 o
   2   2  20      832.80      900.90      6.22 o
   3   2  20      243.49      270.48      4.92 o
   4   2  20      270.74      309.46      5.19 o
   5   2  20       14.94       18.29      3.74 o
   6   2  20      188.03      200.10     12.08 o
   7   2  20      338.84      344.82     10.19 o
   8   2  20      232.02      224.60     21.60 o
  -9   3  20        0.28        3.67      4.17 o
  -8   3  20        2.51        6.95      3.56 o
  -7   3  20        1.23        4.16      3.81 o
  -6   3  20        0.04        1.98      3.29 o
  -5   3  20      112.42      101.22      4.44 o
  -4   3  20       21.95       22.05      3.17 o
  -3   3  20        6.92        8.70      3.46 o
  -2   3  20        1.41       -2.23      3.95 o
  -1   3  20       63.92       62.90      4.67 o
   0   3  20       26.32       20.56      3.15 o
   1   3  20       59.51       61.42      3.63 o
   2   3  20       16.27       22.39      8.77 o
   3   3  20        0.46        0.88      5.09 o
   4   3  20        4.36        2.31      4.26 o
   5   3  20        6.63        9.73      4.53 o
   6   3  20       25.71       23.91      4.82 o
   7   3  20        1.32       -3.58      4.87 o
  -8   4  20        1.08        4.09      4.14 o
  -7   4  20        0.21       -2.26      3.95 o
  -6   4  20       36.33       36.22      4.52 o
  -5   4  20       83.36       88.59      4.59 o
  -4   4  20       29.85       33.08      3.76 o
  -3   4  20       20.83       23.26      3.20 o
  -2   4  20       26.58       33.90      3.60 o
  -1   4  20       57.62       62.52      4.18 o
   0   4  20       77.27       74.10      4.29 o
   1   4  20       99.97       96.67      3.93 o
   2   4  20       43.71       44.56      7.04 o
   3   4  20       74.12       79.00      3.63 o
   4   4  20        2.38        2.59      3.86 o
   5   4  20       62.98       62.85      4.91 o
   6   4  20       90.72       86.45      6.28 o
   7   4  20       36.09       33.65      5.22 o
  -7   5  20       10.21        8.93      3.80 o
  -6   5  20       17.60       15.89      4.13 o
  -5   5  20       22.36       19.05      3.97 o
  -4   5  20        0.50       -2.28      3.98 o
  -3   5  20        7.01        8.43      3.84 o
  -2   5  20        3.20        7.62      4.32 o
  -1   5  20       10.27       13.14      3.77 o
   0   5  20       13.12       14.33      3.94 o
   1   5  20        1.12        0.44      3.76 o
   2   5  20       22.02       23.82      4.09 o
   3   5  20        2.40        6.88      4.79 o
   4   5  20       28.21       21.33      6.02 o
   5   5  20        0.38       -5.72      4.98 o
  -5   6  20        9.88        7.26      3.91 o
  -4   6  20        2.44        4.62      4.76 o
  -3   6  20       11.64       17.05      4.04 o
  -2   6  20       53.56       54.66      4.76 o
  -1   6  20       27.81       23.94      2.89 o
   0   6  20      100.65      105.31      4.30 o
   1   6  20      123.19      115.46      3.98 o
   2   6  20       19.18       21.10      4.32 o
   3   6  20        4.08        4.96      4.55 o
 -10   1  21        5.95        7.63      4.31 o
  -9   1  21       22.17       21.76      3.66 o
  -8   1  21       11.29       11.95      3.10 o
  -7   1  21        8.20       10.18      3.69 o
  -6   1  21       17.28       16.34      2.85 o
  -5   1  21       36.30       45.35      2.88 o
  -4   1  21      232.98      227.91      2.87 o
  -3   1  21      110.61      126.91      5.37 o
  -2   1  21       41.31       48.09      3.90 o
  -1   1  21      274.84      283.77      8.54 o
   0   1  21      768.17      753.38     13.54 o
   1   1  21      629.02      662.51     30.66 o
   2   1  21      183.91      188.34      4.60 o
   3   1  21       22.85       29.57      5.18 o
   4   1  21      204.90      226.33     10.06 o
   5   1  21      303.44      335.92      8.77 o
   6   1  21      395.05      416.25     30.05 o
   7   1  21      239.06      235.98     15.89 o
   8   1  21      331.50      342.99     20.42 o
  -9   2  21        3.85        4.88      3.39 o
  -8   2  21        2.49        2.48      3.19 o
  -7   2  21        3.37       10.16      4.47 o
  -6   2  21       31.33       26.10      3.32 o
  -5   2  21       31.20       30.51      2.80 o
  -4   2  21        0.58        1.01      3.00 o
  -3   2  21        8.24        6.62      2.78 o
  -2   2  21        4.29        0.90      2.79 o
  -1   2  21       42.53       37.94      3.36 o
   0   2  21       51.07       46.95      3.52 o
   1   2  21       12.31       18.65      4.15 o
   2   2  21       77.43       86.75      4.39 o
   3   2  21       87.81       84.75      4.43 o
   4   2  21        3.60        8.64      6.08 o
   5   2  21        0.97        2.36      4.45 o
   6   2  21        0.56       -2.99      4.64 o
   7   2  21       12.80       12.90      3.49 o
   8   2  21        4.47        4.13      3.69 o
  -9   3  21        8.06        8.84      3.05 o
  -8   3  21       57.29       51.98      4.46 o
  -7   3  21       73.28       61.70      4.11 o
  -6   3  21       63.98       68.24      3.95 o
  -5   3  21       39.21       48.77      4.44 o
  -4   3  21       17.76       30.25      4.45 o
  -3   3  21       70.39       83.95      5.41 o
  -2   3  21       62.72       74.87      3.70 o
  -1   3  21      255.74      247.12      6.18 o
   0   3  21      352.24      333.21     11.25 o
   1   3  21      170.72      163.44      5.50 o
   2   3  21      169.06      170.51      6.05 o
   3   3  21      164.02      174.76      5.64 o
   4   3  21      235.95      237.43     14.55 o
   5   3  21      169.39      172.16      5.30 o
   6   3  21      213.53      221.01     10.04 o
   7   3  21      140.71      128.19      6.60 o
  -8   4  21        1.29        1.65      4.29 o
  -7   4  21        3.43       -0.98      3.71 o
  -6   4  21        6.12        8.94      4.56 o
  -5   4  21        0.13        1.92      3.88 o
  -4   4  21       10.62       12.11      3.77 o
  -3   4  21       25.87       22.41      3.68 o
  -2   4  21       26.04       17.88      3.62 o
  -1   4  21        7.34        6.44      3.57 o
   0   4  21       75.16       73.97      3.77 o
   1   4  21       16.15       16.72      4.24 o
   2   4  21        0.53        0.87      3.81 o
   3   4  21       21.62       19.88      3.94 o
   4   4  21       33.14       28.79      4.70 o
   5   4  21        2.18        2.40      4.77 o
   6   4  21       19.57       16.22      5.10 o
  -6   5  21       20.92       16.49      4.24 o
  -5   5  21        4.13        7.18      4.66 o
  -4   5  21       54.38       44.02      3.34 o
  -3   5  21      119.64      106.02      4.22 o
  -2   5  21       77.28       67.04      3.35 o
  -1   5  21      100.08      105.99      4.67 o
   0   5  21      183.81      185.60      4.93 o
   1   5  21       41.48       53.26      4.79 o
   2   5  21       95.63       90.61      7.76 o
   3   5  21      178.06      166.54      6.14 o
   4   5  21        6.31        8.15      4.35 o
   5   5  21       20.42       28.25      6.45 o
  -4   6  21       13.19       11.14      3.76 o
  -3   6  21        0.93        2.93      4.39 o
  -2   6  21        0.05        0.98      4.05 o
  -1   6  21        0.23        4.20      4.24 o
   0   6  21        0.01       -3.94      4.17 o
   1   6  21        0.62        4.40      3.52 o
   2   6  21        3.97        2.93      4.40 o
  -9   0  22        3.13        0.57      6.08 o
  -8   0  22        0.12        3.64      4.53 o
  -7   0  22        8.45        8.51      3.69 o
  -6   0  22       77.90       67.90      4.57 o
  -5   0  22      219.36      205.81      5.65 o
  -4   0  22      192.76      172.76     15.02 o
  -3   0  22       13.91       17.86      3.89 o
  -2   0  22      320.18      324.60      7.06 o
  -1   0  22      151.54      161.38      5.56 o
   0   0  22       54.64       65.47      7.15 o
   1   0  22      238.46      249.78      6.07 o
   2   0  22      720.51      768.30      9.35 o
   3   0  22      154.21      162.25      7.76 o
   4   0  22       33.98       27.19      7.84 o
   5   0  22       24.88       32.07      8.09 o
   6   0  22      236.53      257.80      9.32 o
   7   0  22      103.18      120.46     15.04 o
  -9   1  22        1.44        3.25      3.44 o
  -8   1  22        1.89        4.20      3.49 o
  -7   1  22        8.56        9.26      3.03 o
  -6   1  22       17.19       19.24      3.58 o
  -5   1  22       36.44       34.86      2.96 o
  -4   1  22        2.45        3.57      2.77 o
  -3   1  22        0.43        1.01      3.01 o
  -2   1  22        0.78        1.17      4.02 o
  -1   1  22        9.26       11.85      3.94 o
   0   1  22       18.53       10.73      5.08 o
   1   1  22        5.24        3.38      4.62 o
   2   1  22        0.61        7.55      5.07 o
   3   1  22      116.52      124.49      5.52 o
   4   1  22      105.48      109.54      5.67 o
   5   1  22       25.53       35.68      7.47 o
   6   1  22        0.90        3.20      4.28 o
   7   1  22        6.22        5.49      3.27 o
  -9   2  22       19.67       19.61      3.91 o
  -8   2  22        9.01        7.21      3.58 o
  -7   2  22        0.31        5.72      3.36 o
  -6   2  22       31.03       30.25      3.73 o
  -5   2  22       53.92       47.74      3.67 o
  -4   2  22        1.13        0.62      4.01 o
  -3   2  22        4.97        7.49      3.03 o
  -2   2  22       45.56       45.82      3.03 o
  -1   2  22        1.30        4.16      3.95 o
   0   2  22       25.91       38.28      4.34 o
   1   2  22      449.71      459.90      6.93 o
   2   2  22      137.47      144.95      4.05 o
   3   2  22       72.19       74.80      4.49 o
   4   2  22      173.57      193.73      5.83 o
   5   2  22       85.43      101.28      5.42 o
   6   2  22      160.05      163.62     11.12 o
   7   2  22       78.07       80.27      3.75 o
  -8   3  22        9.84        7.74      3.76 o
  -7   3  22        8.32       10.42      4.63 o
  -6   3  22       61.47       61.09      4.54 o
  -5   3  22       14.47       13.37      3.77 o
  -4   3  22        2.38        9.38      4.12 o
  -3   3  22        9.61       12.76      4.07 o
  -2   3  22        7.49        6.41      4.08 o
  -1   3  22        0.21       -0.43      3.21 o
   0   3  22      130.30      113.06      6.13 o
   1   3  22       12.46       13.94      4.35 o
   2   3  22        6.92        9.43      3.75 o
   3   3  22        0.14        5.15      5.87 o
   4   3  22        5.30        6.95      3.86 o
   5   3  22        8.54       11.14      4.05 o
   6   3  22       40.51       40.03      3.99 o
  -7   4  22       40.01       36.87      4.27 o
  -6   4  22       14.25       20.97      3.65 o
  -5   4  22        0.57        2.34      3.16 o
  -4   4  22       99.57       95.74      3.73 o
  -3   4  22       24.12       27.59      3.43 o
  -2   4  22       31.37       26.33      3.10 o
  -1   4  22       60.80       53.22      3.93 o
   0   4  22       36.06       43.01      4.37 o
   1   4  22       41.11       52.16      3.77 o
   2   4  22      128.08      140.20      5.72 o
   3   4  22       47.02       48.18      4.35 o
   4   4  22       67.77       54.83      4.85 o
   5   4  22       55.20       55.60      4.73 o
  -5   5  22        8.62       16.14      4.23 o
  -4   5  22        1.67        6.90      3.52 o
  -3   5  22        1.66        6.21      4.05 o
  -2   5  22        0.07        4.42      3.46 o
  -1   5  22        4.31        1.75      4.00 o
   0   5  22        0.12       -1.99      3.84 o
   1   5  22        6.42        6.97      3.87 o
   2   5  22        0.06        4.03      4.15 o
   3   5  22       65.58       58.02      5.11 o
   4   5  22        4.04        0.44      7.33 o
  -2   6  22       12.28       11.31      3.49 o
  -1   6  22        8.42       11.35      4.93 o
   0   6  22       27.47       24.48      3.55 o
  -9   1  23        1.95        3.96      3.51 o
  -8   1  23        3.11        1.46      3.28 o
  -7   1  23       21.53       19.74      2.98 o
  -6   1  23       49.43       50.64      3.16 o
  -5   1  23       42.53       39.61      3.66 o
  -4   1  23       33.46       31.36      3.26 o
  -3   1  23        6.09        8.77      3.14 o
  -2   1  23       74.18       66.21      3.39 o
  -1   1  23      156.65      153.49      5.89 o
   0   1  23      228.43      252.29      5.57 o
   1   1  23      214.82      221.61      4.23 o
   2   1  23      109.10      126.11      6.36 o
   3   1  23      163.32      183.44      5.06 o
   4   1  23      204.59      221.44      6.11 o
   5   1  23       67.12       76.17      4.35 o
   6   1  23      189.35      188.68      5.01 o
   7   1  23      311.98      317.21     20.32 o
  -8   2  23        0.87        4.68      2.93 o
  -7   2  23        3.13        4.46      2.98 o
  -6   2  23        4.03        3.31      3.79 o
  -5   2  23        0.04       -0.12      3.59 o
  -4   2  23        0.10        4.59      4.89 o
  -3   2  23        0.03       -2.98      3.30 o
  -2   2  23        0.40        4.25      3.16 o
  -1   2  23       34.23       27.47      3.55 o
   0   2  23       54.07       45.43      4.36 o
   1   2  23        5.08        6.57      4.26 o
   2   2  23        0.06       -2.36      4.30 o
   3   2  23       33.11       29.27      4.57 o
   4   2  23        0.80        5.89      5.69 o
   5   2  23       19.92       20.93      3.70 o
   6   2  23       14.91       15.44      4.96 o
  -7   3  23       14.41       14.55      4.76 o
  -6   3  23       67.10       67.33      4.12 o
  -5   3  23       35.55       36.74      4.22 o
  -4   3  23        0.66        2.93      3.70 o
  -3   3  23        1.59       -2.68      3.17 o
  -2   3  23        5.39       10.41      4.16 o
  -1   3  23      109.77      112.07      4.77 o
   0   3  23      347.77      359.33     14.00 o
   1   3  23      200.08      209.44      4.96 o
   2   3  23       72.20       87.63      5.58 o
   3   3  23       44.15       53.99      4.15 o
   4   3  23        2.43        8.41      5.83 o
   5   3  23       85.56       79.77      8.56 o
   6   3  23      169.12      151.71      7.31 o
  -6   4  23        1.65        1.81      3.60 o
  -5   4  23       26.20       30.60      4.67 o
  -4   4  23        0.01        4.93      3.87 o
  -3   4  23        9.34       13.75      3.78 o
  -2   4  23       46.50       44.57      3.42 o
  -1   4  23       75.80       67.07      3.55 o
   0   4  23       34.26       26.08      3.15 o
   1   4  23        7.43        7.12      5.65 o
   2   4  23        0.05       -0.72      5.68 o
   3   4  23        1.79        2.83      4.13 o
   4   4  23        8.61       13.96      3.86 o
  -4   5  23       43.29       38.40      4.29 o
  -3   5  23       27.88       29.28      4.09 o
  -2   5  23       44.37       39.62      3.73 o
  -1   5  23       84.07       71.74      4.25 o
   0   5  23       23.64       28.23      4.73 o
   1   5  23       12.83       19.52      4.48 o
   2   5  23       95.33       99.82      4.68 o
  -8   0  24        0.66        1.71      4.67 o
  -7   0  24       33.25       39.89      5.63 o
  -6   0  24       57.33       60.56     10.60 o
  -5   0  24      207.04      206.81      4.94 o
  -4   0  24       41.44       39.98      5.09 o
  -3   0  24       33.35       28.53      4.07 o
  -2   0  24       85.02       66.52      7.26 o
  -1   0  24      124.36      136.21      7.44 o
   0   0  24      171.74      193.19      7.84 o
   1   0  24      144.15      171.17      7.87 o
   2   0  24      130.77      107.50      5.96 o
   3   0  24       26.71       31.38      7.94 o
   4   0  24      398.29      445.54      9.57 o
   5   0  24      273.94      317.63      9.46 o
   6   0  24       37.95       46.76      8.96 o
  -8   1  24       17.06       14.06      4.16 o
  -7   1  24        3.69       -1.20      3.21 o
  -6   1  24       24.97       23.11      3.79 o
  -5   1  24        0.12        4.91      3.32 o
  -4   1  24        9.24        8.01      3.53 o
  -3   1  24       10.02        9.41      3.50 o
  -2   1  24        2.80       -1.27      3.54 o
  -1   1  24       16.33       20.66      5.98 o
   0   1  24        0.04        7.24      4.11 o
   1   1  24       11.80       10.74      4.35 o
   2   1  24       30.29       21.88      4.31 o
   3   1  24       41.30       48.21      9.21 o
   4   1  24        0.24        4.29      4.62 o
   5   1  24        3.58        8.04      4.96 o
   6   1  24       12.06        8.56      4.40 o
  -8   2  24        0.16        7.04      3.77 o
  -7   2  24        8.20        8.84      3.31 o
  -6   2  24       42.57       41.96      3.59 o
  -5   2  24        0.57       -1.17      3.78 o
  -4   2  24       27.33       30.09      4.28 o
  -3   2  24       78.38       68.70      5.15 o
  -2   2  24       44.19       47.09      4.33 o
  -1   2  24       11.99       12.47      4.53 o
   0   2  24       86.08       95.60      4.42 o
   1   2  24      108.50      112.15      5.46 o
   2   2  24       23.78       37.76      5.58 o
   3   2  24       65.73       77.92      5.77 o
   4   2  24      141.96      146.83      6.12 o
   5   2  24      250.30      259.93     12.16 o
   6   2  24       28.85       38.30      5.17 o
  -7   3  24       20.34       14.79      4.83 o
  -6   3  24        0.43        1.95      4.10 o
  -5   3  24       24.62       28.70      5.74 o
  -4   3  24       23.84       18.89      3.87 o
  -3   3  24        7.21        5.53      3.42 o
  -2   3  24       18.51       16.95      4.29 o
  -1   3  24       20.15       29.86      4.31 o
   0   3  24       24.04       29.23      3.46 o
   1   3  24        1.48        6.16      5.42 o
   2   3  24        0.02        5.06      4.47 o
   3   3  24        4.31        8.43      5.77 o
   4   3  24       51.45       62.50      7.44 o
   5   3  24        4.60        8.90      5.04 o
  -5   4  24       29.36       24.96      3.84 o
  -4   4  24       73.23       65.29      3.82 o
  -3   4  24       30.92       24.02      3.94 o
  -2   4  24       38.75       40.80      4.03 o
  -1   4  24       88.11       76.00      3.72 o
   0   4  24       33.82       37.89      4.07 o
   1   4  24      105.58      101.94      5.00 o
   2   4  24       94.52       89.59      5.76 o
   3   4  24       48.08       47.03      4.33 o
  -3   5  24        1.23        3.13      3.77 o
  -2   5  24        0.45        2.22      4.12 o
  -1   5  24        0.27        7.94      4.77 o
   0   5  24        0.66       -1.04      3.65 o
   1   5  24        0.03        4.37      6.17 o
  -7   1  25       11.60        8.11      3.11 o
  -6   1  25       36.14       37.65      3.27 o
  -5   1  25       23.23       26.49      3.12 o
  -4   1  25        0.28        3.10      5.93 o
  -3   1  25       19.49       13.54      3.68 o
  -2   1  25       48.04       48.69      3.69 o
  -1   1  25       72.51       68.81      5.25 o
   0   1  25       83.60       77.13      5.13 o
   1   1  25      145.50      145.15      5.52 o
   2   1  25       19.37       27.99      9.98 o
   3   1  25       74.85       87.66      4.89 o
   4   1  25       19.67       23.82      4.88 o
   5   1  25      207.62      229.03      6.82 o
  -7   2  25        1.24        5.32      4.13 o
  -6   2  25        1.09        3.67      3.95 o
  -5   2  25        1.00        7.73      3.89 o
  -4   2  25        1.42        6.10      4.01 o
  -3   2  25        5.51        9.89      3.37 o
  -2   2  25        0.01       -0.02      3.68 o
  -1   2  25        0.31        2.20      3.35 o
   0   2  25        2.12        7.04      4.41 o
   1   2  25        2.97        7.79      3.86 o
   2   2  25        0.81        4.85      4.42 o
   3   2  25       10.46       18.22      5.76 o
   4   2  25        0.36        0.23      4.84 o
   5   2  25        6.92        9.44      3.97 o
  -6   3  25       10.02       16.82      4.80 o
  -5   3  25       17.42       26.23      4.01 o
  -4   3  25        1.61        4.01      3.90 o
  -3   3  25        2.15        0.65      3.44 o
  -2   3  25       15.08       14.63      3.78 o
  -1   3  25       27.14       30.86      3.86 o
   0   3  25       65.04       67.01      4.20 o
   1   3  25       39.85       41.02      7.06 o
   2   3  25       28.26       32.16      4.76 o
   3   3  25        7.57        9.70      5.95 o
   4   3  25        2.08        4.46      5.05 o
  -4   4  25        1.18        2.09      3.36 o
  -3   4  25        0.03        3.00      3.63 o
  -2   4  25        5.34        1.04      4.65 o
  -1   4  25       33.87       31.83      4.68 o
   0   4  25        0.26       -1.91      3.28 o
   1   4  25        0.51       -0.85      6.01 o
   2   4  25        1.37        3.88      5.00 o
  -7   0  26       37.52       42.69      7.64 o
  -6   0  26       15.59       21.36      7.38 o
  -5   0  26        3.37        5.15      3.83 o
  -4   0  26       19.75       25.36      6.10 o
  -3   0  26       55.33       65.79      7.62 o
  -2   0  26        4.91       10.29      7.44 o
  -1   0  26       86.57       78.04      5.81 o
   0   0  26      320.87      305.35      8.59 o
   1   0  26       19.79       15.64      7.73 o
   2   0  26        6.92       10.94      7.87 o
   3   0  26      324.95      321.82      7.33 o
   4   0  26       14.74       18.60      8.56 o
  -6   1  26        0.07        2.84      3.61 o
  -5   1  26        0.81        4.70      3.91 o
  -4   1  26        4.95        8.72      3.78 o
  -3   1  26        0.12        2.81      3.36 o
  -2   1  26        0.09        5.99      5.26 o
  -1   1  26       23.50       25.05      4.45 o
   0   1  26       14.97       15.32      3.96 o
   1   1  26       11.64       10.39      3.93 o
   2   1  26       20.25       17.06      4.00 o
   3   1  26       17.10       15.93      5.96 o
   4   1  26       62.11       56.03     10.17 o
  -6   2  26        0.26        3.32      4.13 o
  -5   2  26        2.73        5.09      3.61 o
  -4   2  26       25.71       32.87      3.96 o
  -3   2  26       52.48       56.36      3.51 o
  -2   2  26       82.96       78.53      3.99 o
  -1   2  26      164.40      150.10      4.90 o
   0   2  26       44.74       49.73      5.58 o
   1   2  26        2.15       -0.32      4.57 o
   2   2  26        4.45        8.72      5.72 o
   3   2  26       21.73       26.16      4.95 o
   4   2  26      172.58      191.72      6.69 o
  -5   3  26        3.46        7.51      4.16 o
  -4   3  26        2.80        6.43      3.24 o
  -3   3  26        3.37        4.61      3.50 o
  -2   3  26        0.37        3.32      3.95 o
  -1   3  26        4.45        4.28      3.48 o
   0   3  26       11.62        8.38      5.77 o
   1   3  26        7.00        4.23      6.93 o
   2   3  26       15.10       17.06      5.93 o
   3   3  26       41.83       44.36      4.50 o
  -2   4  26       58.01       55.54      4.86 o
  -1   4  26       81.21       72.59      6.59 o
   0   4  26       90.72       83.82      6.28 o
  -5   1  27        1.12        5.31      4.60 o
  -4   1  27        0.23        5.72      3.52 o
  -3   1  27       16.19       18.88      3.49 o
  -2   1  27       34.74       33.00      3.98 o
  -1   1  27       35.20       39.56      7.67 o
   0   1  27       47.92       62.83      6.97 o
   1   1  27       11.42       24.43      5.65 o
   2   1  27       71.20       65.02     11.34 o
   3   1  27       70.42       61.93      5.30 o
  -5   2  27        0.46        2.19      3.62 o
  -4   2  27        3.53        5.91      4.68 o
  -3   2  27        0.06        3.32      4.60 o
  -2   2  27        4.45        9.36      3.94 o
  -1   2  27        0.40       -0.71      6.34 o
   0   2  27        2.49        8.89      5.58 o
   1   2  27        1.32        0.06      5.75 o
   2   2  27       14.83       13.15      4.24 o
  -3   3  27        2.00        5.19      3.65 o
  -2   3  27        3.21        8.12      4.07 o
  -1   3  27        2.44        6.58      3.58 o
   0   3  27       16.97       18.78      4.69 o
   1   3  27       32.59       26.68      4.44 o
  -4   0  28       33.82       21.92      5.67 o
  -3   0  28        0.47        0.18      7.91 o
  -2   0  28        5.33        5.09      5.81 o
  -1   0  28      118.42      108.69      8.63 o
   0   0  28      120.68      141.01      8.63 o
   1   0  28        0.75        5.42      8.38 o
   2   0  28      190.55      181.28      6.93 o
  -4   1  28        0.07        0.73      4.68 o
  -3   1  28        0.60       -3.06      4.66 o
  -2   1  28       14.17       14.52      5.36 o
  -1   1  28       16.96       20.27      5.72 o
   0   1  28        1.85        4.27      5.74 o
   1   1  28        1.03        2.43      5.87 o
   2   1  28        0.05        1.96      4.88 o
  -3   2  28       20.57       19.21      4.70 o
  -2   2  28       77.97       71.67      6.00 o
  -1   2  28       51.56       36.74      4.92 o
   0   2  28       12.03       12.02      4.24 o
 
